# Supplementary material for: 2,6-Bis(bromo­meth­yl)pyridine
Source: Acta Crystallogr Sect E Struct Rep Online. 2013 Dec 4;70(Pt 1):o4. doi: 10.1107/S1600536813032364 (PMC3914046; doi:10.1107/S1600536813032364)
Supplement: Supplementary file 1 [file e-70-000o4-sup1.cif]

##############################################################################
#                                                                            #
# This CIF contains the data in a paper accepted for publication in          #
# Acta Crystallographica Section E. It conforms to the requirements of       #
# Notes for Authors for Acta Crystallographica Section E, and has been       #
# peer reviewed under the auspices of the IUCr Commission on Journals.       #
#                                                                            #
# Full details of the Crystallographic Information File format               #
# are given in the paper "The Crystallographic Information File (CIF):       #
# a New Standard Archive File for Crystallography" by S. R. Hall, F. H.      #
# Allen and I. D. Brown [Acta Cryst. (1991), A47, 655-685].                  #
#                                                                            #
# The current version of the core CIF dictionary is obtainable from          #
# ftp://ftp.iucr.org/pub/cif_core.dic.                                       #
#                                                                            #
# Software is freely available for graphical display of the structure(s)     #
# in this CIF. For information consult the CIF software page                 #
# http://www.iucr.org/resources/cif/software.                                #
#                                                                            #
# This file may be used for bona fide research purposes within the           #
# scientific community so long as proper attribution is given to the journal # 
# article from which it was obtained.                                        #
#                                                                            #
##############################################################################
data_I
_audit_creation_method     SHELXL-97
_journal_date_recd_electronic     2013-11-20
_journal_date_accepted     2013-11-27
_journal_name_full     'Acta Crystallographica, Section E'
_journal_year     2014
_journal_volume     70
_journal_issue      1
_journal_page_first     o4
_journal_page_last     o4
_journal_paper_category     QO
_journal_paper_doi     10.1107/S1600536813032364
_journal_coeditor_code     GK2596
_publ_contact_author_name     'Miss Olesea Cuzan'
_publ_contact_author_address
;
Institute of Chemistry of the Academy of Sciences of Moldova
3 Academiei Street, Chisinau MD-2028, Moldova
;
_publ_contact_author_email     olesea_cuzan@yahoo.com
_publ_contact_author_fax     '37322739984'
_publ_contact_author_phone     '37322739722'
_publ_section_title
;
2,6-Bis(bromomethyl)pyridine
;
loop_
    _publ_author_name
    _publ_author_address
    'Olesea Cuzan'
;
Institute of Chemistry of the Academy of Sciences of Moldova
3 Academiei Street, Chisinau MD-2028,
Republic of Moldova
;
    'Tatiana Straistari'
;
Institute of Chemistry of the Academy of Sciences of Moldova
3 Academiei Street, Chisinau MD-2028,
Republic of Moldova
;
    'Constantin Turta'
;
Institute of Chemistry of the Academy of Sciences of Moldova
3 Academiei Street, Chisinau MD-2028,
Republic of Moldova
;
    'Marius R\'eglier'
;
Aix Marseille Universit\'e
ISM2 UMR 7313
Campus de St. J\'er\^ome
Av. Escadrille Normandie Niemen
13397 Marseille Cedex 20, France
;
_database_code_depnum_ccdc_archive     'CCDC 974024'
_chemical_name_systematic
;
2,6-Bis(bromomethyl)pyridine
;
_chemical_name_common     ?
_chemical_formula_moiety     'C7 H7 Br2 N'
_chemical_formula_sum     'C7 H7 Br2 N'
_chemical_formula_iupac     'C7 H7 Br2 N'
_chemical_formula_weight     264.96
_chemical_melting_point_gt     358
_chemical_melting_point_lt     360
_symmetry_cell_setting     monoclinic
_symmetry_space_group_name_H-M     'P 21/c'
_symmetry_space_group_name_hall     '-P 2ybc'
loop_
    _symmetry_equiv_pos_as_xyz
    'x, y, z'
    '-x, y+1/2, -z+1/2'
    '-x, -y, -z'
    'x, -y-1/2, z-1/2'
_cell_length_a     9.2955(19)
_cell_length_b     12.980(3)
_cell_length_c     7.5288(15)
_cell_angle_alpha     90.00
_cell_angle_beta     110.75(3)
_cell_angle_gamma     90.00
_cell_volume     849.5(3)
_cell_formula_units_Z     4
_cell_measurement_reflns_used     10219
_cell_measurement_theta_min     2.82
_cell_measurement_theta_max     30.43
_cell_measurement_temperature     293(2)
_exptl_crystal_description     platelet
_exptl_crystal_colour     colourless
_exptl_crystal_size_max     .28
_exptl_crystal_size_mid     .26
_exptl_crystal_size_min     .12
_exptl_crystal_density_diffrn     2.072
_exptl_crystal_density_meas     ?
_exptl_crystal_density_method     'not measured'
_exptl_crystal_F_000     504
_exptl_absorpt_coefficient_mu     9.467
_exptl_absorpt_correction_type     multi-scan
_exptl_absorpt_process_details
;
(SORTAV; Blessing, 1995)
;
_exptl_absorpt_correction_T_min     0.088
_exptl_absorpt_correction_T_max     0.321
_exptl_special_details     ?
_diffrn_ambient_temperature     293(2)
_diffrn_radiation_type     MoK\a
_diffrn_radiation_wavelength     0.71073
_diffrn_radiation_source     'fine-focus sealed tube'
_diffrn_radiation_monochromator     graphite
_diffrn_measurement_device_type     'Nonius KappaCCD'
_diffrn_measurement_method     'Omega and Phi scan'
_diffrn_detector_area_resol_mean     ?
_diffrn_reflns_number     10219
_diffrn_reflns_av_R_equivalents     0.0481
_diffrn_reflns_av_sigmaI/netI     0.0333
_diffrn_reflns_theta_min     2.82
_diffrn_reflns_theta_max     30.43
_diffrn_reflns_theta_full     26.00
_diffrn_measured_fraction_theta_max     0.961
_diffrn_measured_fraction_theta_full     0.995
_diffrn_reflns_limit_h_min     -11
_diffrn_reflns_limit_h_max     13
_diffrn_reflns_limit_k_min     -17
_diffrn_reflns_limit_k_max     14
_diffrn_reflns_limit_l_min     -10
_diffrn_reflns_limit_l_max     8
_diffrn_standards_number     0
_refine_special_details
;
Refinement of <i>F</i>^2^ against ALL reflections. The weighted <i>R</i>-factor
<i>wR</i> and goodness of fit <i>S</i> are based on <i>F</i>^2^, conventional
<i>R</i>-factors <i>R</i> are based on <i>F</i>, with <i>F</i> set to zero for
negative <i>F</i>^2^. The threshold expression of <i>F</i>^2^ >
\s(<i>F</i>^2^) is used only for calculating <i>R</i>-factors(gt) <i>etc</i>.
and is not relevant to the choice of reflections for refinement.
<i>R</i>-factors based on <i>F</i>^2^ are statistically about twice as large
as those based on <i>F</i>, and <i>R</i>-factors based on ALL data will be
even larger.
;
_reflns_number_total     2480
_reflns_number_gt     1923
_reflns_threshold_expression     >2sigma(I)
_refine_ls_structure_factor_coef     Fsqd
_refine_ls_matrix_type     full
_refine_ls_R_factor_all     0.0579
_refine_ls_R_factor_gt     0.0439
_refine_ls_wR_factor_gt     0.1085
_refine_ls_wR_factor_ref     0.1187
_refine_ls_goodness_of_fit_ref     1.038
_refine_ls_restrained_S_all     1.038
_refine_ls_number_reflns     2480
_refine_ls_number_parameters     92
_refine_ls_number_restraints     0
_refine_ls_hydrogen_treatment     constr
_refine_ls_weighting_scheme     calc
_refine_ls_weighting_details
         'calc w=1/[\s^2^(Fo^2^)+(0.0467P)^2^+1.3504P] where P=(Fo^2^+2Fc^2^)/3'
_atom_sites_solution_hydrogens     geom
_atom_sites_solution_primary     direct
_atom_sites_solution_secondary     difmap
_refine_ls_shift/su_max     0.000
_refine_ls_shift/su_mean     0.000
_refine_diff_density_max     0.985
_refine_diff_density_min     -1.062
_refine_ls_extinction_method     'SHELXL97 (Sheldrick, 2008)'
_refine_ls_extinction_coef     0.036(3)
_refine_ls_extinction_expression
                                  'Fc^*^=kFc[1+0.001xFc^2^\l^3^/sin(2\q)]^-1/4^'
loop_
    _atom_type_symbol
    _atom_type_description
    _atom_type_scat_dispersion_real
    _atom_type_scat_dispersion_imag
    _atom_type_scat_source
    'C' 'C' 0.0033 0.0016
                         'International Tables Vol C Tables 4.2.6.8 and 6.1.1.4'
    'H' 'H' 0.0000 0.0000
                         'International Tables Vol C Tables 4.2.6.8 and 6.1.1.4'
    'N' 'N' 0.0061 0.0033
                         'International Tables Vol C Tables 4.2.6.8 and 6.1.1.4'
    'Br' 'Br' -0.2901 2.4595
                         'International Tables Vol C Tables 4.2.6.8 and 6.1.1.4'
_computing_data_collection     'COLLECT (Nonius, 1998)'
_computing_cell_refinement     'DENZO/SCALEPACK (Otwinowski & Minor, 1997)'
_computing_data_reduction     'DENZO/SCALEPACK (Otwinowski & Minor, 1997)'
_computing_structure_solution     'SHELXS97 (Sheldrick, 2008)'
_computing_structure_refinement     'SHELXL97 (Sheldrick, 2008)'
_computing_molecular_graphics
      'Mercury (Macrae <i>et al.</i>, 2006) and XP in SHELXTL (Sheldrick, 2008)'
_computing_publication_material
                   'enCIFer (Allen <i>et al.</i>, 2004) and PLATON (Spek, 2009)'
loop_
    _atom_site_type_symbol
    _atom_site_label
    _atom_site_fract_x
    _atom_site_fract_y
    _atom_site_fract_z
    _atom_site_U_iso_or_equiv
    _atom_site_adp_type
    _atom_site_calc_flag
    _atom_site_refinement_flags
    _atom_site_occupancy
    _atom_site_symmetry_multiplicity
    _atom_site_disorder_assembly
    _atom_site_disorder_group
    Br Br1 0.97970(5) 0.13488(4) 0.59690(7) 0.0698(2) Uani d . 1 1 . .
    Br Br2 0.17000(5) 0.07677(4) 0.10894(7) 0.0696(2) Uani d . 1 1 . .
    N N1 0.5656(3) 0.1307(2) 0.3525(4) 0.0461(6) Uani d . 1 1 . .
    C C1 0.6810(4) 0.1899(3) 0.3462(5) 0.0447(7) Uani d . 1 1 . .
    C C2 0.6751(4) 0.2963(3) 0.3423(5) 0.0509(8) Uani d . 1 1 . .
    H H2 0.7580 0.3347 0.3371 0.061 Uiso calc R 1 1 . .
    C C3 0.5438(5) 0.3448(3) 0.3464(6) 0.0560(9) Uani d . 1 1 . .
    H H3 0.5369 0.4162 0.3454 0.067 Uiso calc R 1 1 . .
    C C4 0.4230(4) 0.2844(3) 0.3521(5) 0.0535(9) Uani d . 1 1 . .
    H H4 0.3329 0.3148 0.3536 0.064 Uiso calc R 1 1 . .
    C C5 0.4380(4) 0.1781(3) 0.3554(5) 0.0479(8) Uani d . 1 1 . .
    C C6 0.8218(4) 0.1350(4) 0.3439(6) 0.0559(9) Uani d . 1 1 . .
    H H6A 0.8610 0.1688 0.2555 0.067 Uiso calc R 1 1 . .
    H H6B 0.7957 0.0646 0.3015 0.067 Uiso calc R 1 1 . .
    C C7 0.3117(5) 0.1099(4) 0.3646(6) 0.0646(11) Uani d . 1 1 . .
    H H7A 0.2560 0.1441 0.4350 0.078 Uiso calc R 1 1 . .
    H H7B 0.3552 0.0468 0.4310 0.078 Uiso calc R 1 1 . .
loop_
    _atom_site_aniso_label
    _atom_site_aniso_U_11
    _atom_site_aniso_U_22
    _atom_site_aniso_U_33
    _atom_site_aniso_U_12
    _atom_site_aniso_U_13
    _atom_site_aniso_U_23
    Br1 0.0465(3) 0.0867(4) 0.0672(3) 0.01422(19) 0.00885(19) -0.0045(2)
    Br2 0.0558(3) 0.0711(3) 0.0710(3) -0.01709(19) 0.0091(2) 0.0004(2)
    N1 0.0412(15) 0.0523(16) 0.0429(15) 0.0000(12) 0.0127(12) 0.0034(12)
    C1 0.0419(16) 0.0556(19) 0.0357(15) 0.0006(14) 0.0127(13) 0.0011(13)
    C2 0.0466(18) 0.056(2) 0.0481(19) -0.0040(15) 0.0141(15) 0.0016(15)
    C3 0.057(2) 0.052(2) 0.052(2) 0.0039(16) 0.0115(17) -0.0016(16)
    C4 0.0417(17) 0.070(2) 0.0460(18) 0.0105(16) 0.0117(14) -0.0023(16)
    C5 0.0382(16) 0.065(2) 0.0374(16) -0.0015(14) 0.0100(13) 0.0030(15)
    C6 0.0458(19) 0.072(3) 0.052(2) 0.0069(17) 0.0199(16) 0.0008(17)
    C7 0.048(2) 0.092(3) 0.055(2) -0.010(2) 0.0190(18) 0.008(2)
_geom_special_details
;
All e.s.d.'s (except the e.s.d. in the dihedral angle between two l.s. planes)
are estimated using the full covariance matrix. The cell e.s.d.'s are taken
into account individually in the estimation of e.s.d.'s in distances, angles
and torsion angles; correlations between e.s.d.'s in cell parameters are only
used when they are defined by crystal symmetry. An approximate (isotropic)
treatment of cell e.s.d.'s is used for estimating e.s.d.'s involving l.s.
planes.
;
loop_
    _geom_bond_atom_site_label_1
    _geom_bond_atom_site_label_2
    _geom_bond_site_symmetry_2
    _geom_bond_distance
    _geom_bond_publ_flag
    Br1 C6 . 1.950(4) ?
    Br2 C7 . 1.956(4) ?
    N1 C1 . 1.334(4) ?
    N1 C5 . 1.343(5) ?
    C1 C2 . 1.382(6) ?
    C1 C6 . 1.496(5) ?
    C2 C3 . 1.383(6) ?
    C2 H2 . 0.9300 ?
    C3 C4 . 1.382(6) ?
    C3 H3 . 0.9300 ?
    C4 C5 . 1.387(6) ?
    C4 H4 . 0.9300 ?
    C5 C7 . 1.491(5) ?
    C6 H6A . 0.9700 ?
    C6 H6B . 0.9700 ?
    C7 H7A . 0.9700 ?
    C7 H7B . 0.9700 ?
loop_
    _geom_angle_atom_site_label_1
    _geom_angle_atom_site_label_2
    _geom_angle_atom_site_label_3
    _geom_angle_site_symmetry_1
    _geom_angle_site_symmetry_3
    _geom_angle
    _geom_angle_publ_flag
    C1 N1 C5 . . 117.5(3) ?
    N1 C1 C2 . . 123.4(3) ?
    N1 C1 C6 . . 116.3(3) ?
    C2 C1 C6 . . 120.3(4) ?
    C1 C2 C3 . . 118.8(4) ?
    C1 C2 H2 . . 120.6 ?
    C3 C2 H2 . . 120.6 ?
    C4 C3 C2 . . 118.4(4) ?
    C4 C3 H3 . . 120.8 ?
    C2 C3 H3 . . 120.8 ?
    C3 C4 C5 . . 119.2(3) ?
    C3 C4 H4 . . 120.4 ?
    C5 C4 H4 . . 120.4 ?
    N1 C5 C4 . . 122.6(3) ?
    N1 C5 C7 . . 116.3(4) ?
    C4 C5 C7 . . 121.1(4) ?
    C1 C6 Br1 . . 110.4(3) ?
    C1 C6 H6A . . 109.6 ?
    Br1 C6 H6A . . 109.6 ?
    C1 C6 H6B . . 109.6 ?
    Br1 C6 H6B . . 109.6 ?
    H6A C6 H6B . . 108.1 ?
    C5 C7 Br2 . . 110.6(3) ?
    C5 C7 H7A . . 109.5 ?
    Br2 C7 H7A . . 109.5 ?
    C5 C7 H7B . . 109.5 ?
    Br2 C7 H7B . . 109.5 ?
    H7A C7 H7B . . 108.1 ?
loop_
    _geom_torsion_atom_site_label_1
    _geom_torsion_atom_site_label_2
    _geom_torsion_atom_site_label_3
    _geom_torsion_atom_site_label_4
    _geom_torsion_site_symmetry_1
    _geom_torsion_site_symmetry_2
    _geom_torsion_site_symmetry_3
    _geom_torsion_site_symmetry_4
    _geom_torsion
    _geom_torsion_publ_flag
    C5 N1 C1 C2 . . . . 0.0(5) ?
    C5 N1 C1 C6 . . . . 179.7(3) ?
    N1 C1 C2 C3 . . . . 0.4(6) ?
    C6 C1 C2 C3 . . . . -179.4(3) ?
    C1 C2 C3 C4 . . . . -0.7(6) ?
    C2 C3 C4 C5 . . . . 0.6(6) ?
    C1 N1 C5 C4 . . . . 0.0(5) ?
    C1 N1 C5 C7 . . . . -179.4(3) ?
    C3 C4 C5 N1 . . . . -0.3(6) ?
    C3 C4 C5 C7 . . . . 179.0(4) ?
    N1 C1 C6 Br1 . . . . -100.1(3) ?
    C2 C1 C6 Br1 . . . . 79.7(4) ?
    N1 C5 C7 Br2 . . . . -91.3(4) ?
    C4 C5 C7 Br2 . . . . 89.4(4) ?
_iucr_refine_instructions_details
;
TITL BR in P2(1)/c
CELL 0.71073   9.2955  12.9796   7.5288  90.000 110.748  90.000
ZERR    4.00   0.0019   0.0026   0.0015   0.000   0.030   0.000
LATT  1
SYMM -X, 0.5+Y, 0.5-Z
SFAC C H N BR
UNIT 28 28 4 8
L.S. 12
BOND $H
ACTA 52
CONF
FMAP 2
PLAN -20
WGHT    0.046700    1.350450
EXTI    0.035662
FVAR       2.57135
BR1   4    0.979701    0.134875    0.596896    11.00000    0.04646    0.08674 =
         0.06718   -0.00451    0.00885    0.01422
BR2   4    0.170004    0.076770    0.108941    11.00000    0.05579    0.07113 =
         0.07096    0.00039    0.00914   -0.01709
N1    3    0.565624    0.130701    0.352496    11.00000    0.04123    0.05231 =
         0.04288    0.00336    0.01267   -0.00004
C1    1    0.680964    0.189926    0.346163    11.00000    0.04186    0.05559 =
         0.03567    0.00105    0.01270    0.00057
C2    1    0.675125    0.296304    0.342349    11.00000    0.04655    0.05576 =
         0.04809    0.00163    0.01410   -0.00400
AFIX  43
H2    2    0.758047    0.334658    0.337140    11.00000   -1.20000
AFIX   0
C3    1    0.543803    0.344751    0.346413    11.00000    0.05747    0.05162 =
         0.05234   -0.00156    0.01151    0.00393
AFIX  43
H3    2    0.536950    0.416246    0.345374    11.00000   -1.20000
AFIX   0
C4    1    0.423047    0.284420    0.352052    11.00000    0.04171    0.06961 =
         0.04604   -0.00227    0.01173    0.01054
AFIX  43
H4    2    0.332858    0.314752    0.353602    11.00000   -1.20000
AFIX   0
C5    1    0.438007    0.178084    0.355373    11.00000    0.03818    0.06549 =
         0.03736    0.00299    0.00996   -0.00153
C6    1    0.821802    0.134994    0.343930    11.00000    0.04578    0.07196 =
         0.05204    0.00081    0.01992    0.00686
AFIX  23
H6A   2    0.861006    0.168822    0.255487    11.00000   -1.20000
H6B   2    0.795714    0.064601    0.301461    11.00000   -1.20000
AFIX   0
C7    1    0.311737    0.109861    0.364557    11.00000    0.04802    0.09151 =
         0.05499    0.00834    0.01901   -0.01024
AFIX  23
H7A   2    0.256047    0.144112    0.434951    11.00000   -1.20000
H7B   2    0.355201    0.046770    0.431009    11.00000   -1.20000
HKLF 4
REM  BR in P2(1)/c
REM R1 =  0.0439 for   1923 Fo > 4sig(Fo)  and  0.0579 for all   2480 data
REM     92 parameters refined using      0 restraints
END
WGHT      0.0467      1.3504
REM Highest difference peak  0.985,  deepest hole -1.062,  1-sigma level  0.098
Q1    1   0.9918  0.1805  0.5329  11.00000  0.05    0.99
Q2    1   0.9127  0.1046  0.5586  11.00000  0.05    0.78
Q3    1   0.1550  0.1272  0.0980  11.00000  0.05    0.72
Q4    1   0.2573  0.0715  0.1738  11.00000  0.05    0.53
Q5    1   0.2291  0.0575  0.0735  11.00000  0.05    0.48
;
