# Supplementary material for: 2,6-Bis(bromo­meth­yl)pyridine
Source: Acta Crystallogr Sect E Struct Rep Online. 2013 Dec 4;70(Pt 1):o4. doi: 10.1107/S1600536813032364 (PMC3914046; doi:10.1107/S1600536813032364)
Supplement: Supplementary file 2 [file e-70-000o4-Isup2.hkl]

# 
# h,k,l, Fc-squared, Fo-squared, sigma(Fo-squared) and status flag 
# 
data_I
_shelx_title ' BR in P2(1)/c' 
_shelx_refln_list_code          4 
_shelx_F_calc_maximum      168.45 
_exptl_crystal_F_000       504.00 
_reflns_d_resolution_high  0.7016 
 
loop_ 
 _symmetry_equiv_pos_as_xyz 
 'x, y, z' 
 '-x, y+1/2, -z+1/2' 
 '-x, -y, -z' 
 'x, -y-1/2, z-1/2' 
 
_cell_length_a     9.2955 
_cell_length_b    12.9796 
_cell_length_c     7.5288 
_cell_angle_alpha  90.000 
_cell_angle_beta  110.748 
_cell_angle_gamma  90.000 
 
_shelx_F_squared_multiplier     1.000 
 
loop_ 
 _refln_index_h 
 _refln_index_k 
 _refln_index_l 
 _refln_F_squared_calc 
 _refln_F_squared_meas 
 _refln_F_squared_sigma 
 _refln_observed_status 
   2   0   0     2624.62     2266.07     85.12 o 
   3   0   0        4.08        7.79      1.46 o 
   4   0   0     1138.59     1061.70     23.49 o 
   5   0   0     9193.13     8987.17    254.26 o 
   6   0   0     9462.06     9778.60    279.54 o 
   7   0   0     3616.37     3819.20     91.14 o 
   8   0   0      613.11      585.49     14.70 o 
   9   0   0        2.53        0.12      2.80 o 
  10   0   0        0.62        4.95      4.47 o 
  11   0   0       62.78       69.34      6.69 o 
  12   0   0       92.97      115.03      9.57 o 
   1   1   0       44.76       46.39      2.59 o 
   2   1   0      429.82      381.83      7.78 o 
   3   1   0      422.15      406.25      7.15 o 
   4   1   0     4574.49     4380.43     73.01 o 
   5   1   0     2170.07     1986.49     40.70 o 
   6   1   0      603.04      590.84     10.01 o 
   7   1   0      441.08      448.18      9.85 o 
   8   1   0       25.46       26.94      1.81 o 
   9   1   0      369.48      384.28     10.88 o 
  10   1   0      365.83      409.66     11.33 o 
  11   1   0      203.17      252.25     18.67 o 
  12   1   0       32.86       41.37      6.96 o 
   0   2   0      280.53      314.58     14.02 o 
   1   2   0     3816.09     3477.79    349.20 o 
   2   2   0     2953.49     2775.00     69.26 o 
   3   2   0     5578.21     5320.71     92.22 o 
   4   2   0      452.49      421.94      6.41 o 
   5   2   0      275.77      256.41      5.13 o 
   6   2   0      467.92      423.97     12.06 o 
   7   2   0       56.15       67.46      1.81 o 
   8   2   0       56.96       72.16      3.86 o 
   9   2   0      415.48      453.68     11.53 o 
  10   2   0        7.60       17.81      4.26 o 
  11   2   0       23.31       15.29      2.23 o 
  12   2   0        0.37        1.37      4.31 o 
   1   3   0     8991.26     8399.36    612.18 o 
   2   3   0     3959.39     3591.00     81.00 o 
   3   3   0     2938.23     2929.68     75.13 o 
   4   3   0     2448.59     2049.87     32.27 o 
   5   3   0     8072.03     7908.60    135.59 o 
   6   3   0      351.19      300.73      5.75 o 
   7   3   0      306.49      335.15      5.88 o 
   8   3   0        0.96        4.02      1.62 o 
   9   3   0      261.43      239.43      7.23 o 
  10   3   0      511.65      517.99     21.49 o 
  11   3   0      147.90      168.68     16.57 o 
  12   3   0       49.60       57.30      5.07 o 
   1   4   0     9128.95     9004.26    232.57 o 
   2   4   0     5407.87     5018.74     94.37 o 
   3   4   0      668.03      518.11      8.54 o 
   4   4   0     2180.73     1981.00     35.69 o 
   5   4   0     2745.33     2656.40     61.86 o 
   6   4   0     2477.33     2424.74     45.80 o 
   7   4   0     1364.16     1372.73     25.40 o 
   8   4   0       17.55       26.89      1.81 o 
   9   4   0        6.00        9.09      2.62 o 
  10   4   0        3.50        5.62      2.66 o 
  11   4   0       19.72       36.78      4.60 o 
  12   4   0        2.72       -0.93      3.76 o 
   1   5   0     5965.21     6057.26    120.08 o 
   2   5   0     2914.30     2642.09     47.17 o 
   3   5   0      795.59      700.81     11.84 o 
   4   5   0     1092.96     1046.02     22.16 o 
   5   5   0       20.26       33.67      2.18 o 
   6   5   0      913.14      911.09     18.93 o 
   7   5   0     2280.45     2258.42     46.22 o 
   8   5   0      839.34      857.09     18.34 o 
   9   5   0       75.64       86.36      3.50 o 
  10   5   0       11.10       15.02      2.38 o 
  11   5   0       26.21       31.51      9.88 o 
   0   6   0      476.53      416.66      9.45 o 
   1   6   0      637.29      623.19     12.33 o 
   2   6   0     4442.53     4535.91     78.07 o 
   3   6   0     5810.18     5643.79     92.51 o 
   4   6   0     2040.41     1969.91     47.26 o 
   5   6   0       60.44       50.21      2.38 o 
   6   6   0      448.53      386.62      6.71 o 
   7   6   0       10.50       17.70      1.95 o 
   8   6   0      259.05      318.48      7.95 o 
   9   6   0      653.54      700.20     17.38 o 
  10   6   0       39.92       61.70      3.83 o 
  11   6   0        0.13        3.92      3.91 o 
   1   7   0      285.48      284.81      6.91 o 
   2   7   0        3.05        0.68      1.13 o 
   3   7   0      249.65      224.41      4.09 o 
   4   7   0        6.09        6.14      1.52 o 
   5   7   0     1110.59     1011.82     24.54 o 
   6   7   0      422.62      370.89      7.32 o 
   7   7   0       15.33       12.16      1.84 o 
   8   7   0       10.17        4.33      1.63 o 
   9   7   0        9.01        4.90      2.64 o 
  10   7   0       25.20       21.34      3.90 o 
  11   7   0       22.84       13.84      3.91 o 
   0   8   0        1.57        8.73      3.51 o 
   1   8   0      767.58      769.91     43.84 o 
   2   8   0     4068.19     4012.31    117.10 o 
   3   8   0     3319.45     3282.64     77.79 o 
   4   8   0     1317.40     1163.40     22.47 o 
   5   8   0       54.86       45.13      2.78 o 
   6   8   0       65.47       68.54      3.13 o 
   7   8   0       88.76       97.18      3.30 o 
   8   8   0      298.48      305.87      7.49 o 
   9   8   0       68.20       67.26      3.05 o 
  10   8   0        1.48        9.22      4.63 o 
  11   8   0       12.52       15.44      4.63 o 
   1   9   0     1622.98     1597.38     39.74 o 
   2   9   0     1850.43     1708.02     41.17 o 
   3   9   0      505.28      424.51      9.49 o 
   4   9   0     1056.30     1033.86     19.29 o 
   5   9   0        1.33       -0.44      1.28 o 
   6   9   0      141.73      139.64      3.28 o 
   7   9   0      804.94      788.83     18.33 o 
   8   9   0      600.23      584.36     14.12 o 
   9   9   0       77.82       73.92      3.73 o 
  10   9   0        0.06       -4.72      4.72 o 
   0  10   0      104.61      118.58     13.37 o 
   1  10   0      248.81      264.75      5.27 o 
   2  10   0      477.03      448.97     11.15 o 
   3  10   0       59.09       49.34      1.88 o 
   4  10   0      550.27      553.46      9.67 o 
   5  10   0      442.39      473.37      9.16 o 
   6  10   0       15.17       23.59      2.45 o 
   7  10   0        3.86        7.43      1.47 o 
   8  10   0       30.92       43.01      2.37 o 
   9  10   0       21.03       29.03      3.71 o 
  10  10   0       36.12       40.43     11.39 o 
   1  11   0      605.65      666.78     12.43 o 
   2  11   0      392.30      418.10     11.17 o 
   3  11   0        5.80        7.64      2.13 o 
   4  11   0       89.79      108.43      2.99 o 
   5  11   0       99.10       99.22      2.34 o 
   6  11   0      107.40      111.46      3.38 o 
   7  11   0      232.68      229.84      7.95 o 
   8  11   0       46.48       44.04      4.33 o 
   9  11   0        4.92        8.20      4.27 o 
   0  12   0        1.50        3.84      3.73 o 
   1  12   0        0.11        6.43      1.93 o 
   2  12   0      315.39      309.62      8.35 o 
   3  12   0      897.99      904.39     21.81 o 
   4  12   0      212.39      202.33      6.15 o 
   5  12   0        0.42        0.98      1.93 o 
   6  12   0       48.66       44.42      2.18 o 
   7  12   0        2.99       -1.21      3.36 o 
   8  12   0        1.40       -0.73      3.21 o 
   9  12   0       41.45       20.69      6.78 o 
   1  13   0       21.40       10.11      2.25 o 
   2  13   0        6.32        3.94      1.71 o 
   3  13   0       85.66       78.00      4.54 o 
   4  13   0       27.17       32.79      2.55 o 
   5  13   0        9.54        8.29      3.01 o 
   6  13   0        0.04        1.53      4.90 o 
   7  13   0       35.81       33.01      6.24 o 
   8  13   0       42.63       27.35      5.27 o 
   0  14   0      452.38      474.02     23.26 o 
   1  14   0      129.83      139.79      4.86 o 
   2  14   0        0.96       -1.69      2.69 o 
   3  14   0       35.56       43.01      2.26 o 
   4  14   0        7.16        3.20      2.25 o 
   5  14   0      162.07      171.43     10.41 o 
   6  14   0      106.46      124.63      5.51 o 
   7  14   0       22.84       25.07     63.93 o 
   8  14   0        3.30       -0.12      3.22 o 
   1  15   0       50.06       47.22      3.16 o 
   2  15   0       59.25       42.00      7.29 o 
   3  15   0        1.57        2.03      2.52 o 
   4  15   0       10.95        8.04      2.77 o 
   5  15   0       31.06       10.67      7.03 o 
   6  15   0        0.66       -4.79      6.91 o 
   0  16   0       21.30       44.58      5.25 o 
   1  16   0        5.40       18.29      2.82 o 
   2  16   0        0.48       -0.53      3.47 o 
   3  16   0        3.66        5.89      6.33 o 
   4  16   0        6.08        9.62      3.81 o 
   5  16   0        9.36        7.34      5.24 o 
   1  17   0        4.04        4.13      4.38 o 
   2  17   0       18.21       23.31     10.03 o 
   3  17   0        5.64        1.67      8.03 o 
 -12   1   1       70.17       50.21      4.10 o 
 -11   1   1       49.13       39.23      3.83 o 
 -10   1   1       46.40       69.01      5.61 o 
  -9   1   1      165.46      177.12      4.79 o 
  -8   1   1       14.50       16.95      2.58 o 
  -7   1   1      809.20      749.94     14.85 o 
  -6   1   1      797.58      724.23     16.69 o 
  -5   1   1      222.42      204.08      5.01 o 
  -4   1   1     5457.03     5061.98     90.11 o 
  -3   1   1    13179.05    13227.78    983.15 o 
  -2   1   1     1810.16     1756.25     39.54 o 
  -1   1   1     2019.27     2216.18    105.84 o 
   0   1   1      105.03      113.16     10.76 o 
   1   1   1     6558.66     6909.76    381.87 o 
   2   1   1    17975.21    18575.16   1005.97 o 
   3   1   1    13794.51    13317.05    421.67 o 
   4   1   1     1769.91     1547.10     27.78 o 
   5   1   1       43.91       48.34      1.91 o 
   6   1   1        6.75       10.03      2.56 o 
   7   1   1     1552.97     1545.31     28.08 o 
   8   1   1     1262.06     1343.49     27.39 o 
   9   1   1      655.44      731.41     19.57 o 
  10   1   1       20.02       28.06      2.44 o 
  11   1   1        3.74        5.32      7.18 o 
 -12   2   1       31.87       25.10      3.89 o 
 -11   2   1        6.66        6.02      2.53 o 
 -10   2   1      129.52      149.43      4.58 o 
  -9   2   1     1087.27     1182.79     23.94 o 
  -8   2   1     5217.45     5371.08     90.75 o 
  -7   2   1     2609.08     2547.82     43.46 o 
  -6   2   1     1093.65      980.21     16.71 o 
  -5   2   1       19.35       15.67      1.61 o 
  -4   2   1     1788.50     1630.44     28.45 o 
   0   2   1     1311.86     1500.45     33.31 o 
   1   2   1     1247.08     1266.20     32.89 o 
   2   2   1      100.12       92.67      2.58 o 
   3   2   1     4200.81     3891.77    113.01 o 
   4   2   1     6086.56     5588.23    104.02 o 
   5   2   1      122.62       98.80      2.12 o 
   6   2   1     1588.05     1553.27     31.54 o 
   7   2   1     1876.71     1910.27     33.42 o 
   8   2   1      167.92      180.41      6.31 o 
   9   2   1        0.04        0.12      2.26 o 
  10   2   1        0.12        2.13      2.24 o 
  11   2   1       36.50       30.80      4.69 o 
 -12   3   1        1.49       10.89      6.60 o 
 -11   3   1        4.68        4.01      3.27 o 
 -10   3   1        9.07        4.55      1.81 o 
  -9   3   1       72.74       63.23      3.20 o 
  -8   3   1       16.02       13.52      1.43 o 
  -7   3   1      113.68      108.71      2.27 o 
  -6   3   1      583.73      531.57     13.79 o 
  -5   3   1      356.82      348.74      6.67 o 
  -4   3   1      331.64      378.95      5.82 o 
  -3   3   1      917.49      918.53     17.64 o 
  -2   3   1     3283.08     3345.06     93.89 o 
  -1   3   1     7126.01     7482.71    248.11 o 
   0   3   1    10170.75    10215.47    396.16 o 
   1   3   1     3995.41     3981.36     69.05 o 
   2   3   1     2160.38     2104.89     37.49 o 
   3   3   1     3265.54     3169.16     64.10 o 
   4   3   1     4414.71     4152.65     78.78 o 
   5   3   1     3928.86     3646.62    107.96 o 
   6   3   1     1212.94     1183.07     20.69 o 
   7   3   1      844.44      906.26     15.22 o 
   8   3   1      117.16      151.54      3.92 o 
   9   3   1      401.70      470.09     14.01 o 
  10   3   1      180.32      213.84     18.06 o 
  11   3   1       86.64      120.46      9.52 o 
 -12   4   1       19.74       23.87      3.51 o 
 -11   4   1      157.61      208.28     28.68 o 
 -10   4   1      206.46      227.93      6.89 o 
  -9   4   1        7.69        6.65      2.92 o 
  -8   4   1      217.24      194.67      3.67 o 
  -7   4   1      127.29       97.17      4.68 o 
  -6   4   1     1115.03     1071.31     20.67 o 
  -5   4   1     3472.97     3205.40     60.90 o 
  -4   4   1     2446.88     2494.82     44.66 o 
  -3   4   1      634.85      596.88     11.66 o 
  -2   4   1     5591.32     5451.62    107.04 o 
  -1   4   1      547.76      551.14      9.24 o 
   0   4   1     6017.23     5788.08    214.41 o 
   1   4   1     7609.29     7658.52    150.14 o 
   2   4   1     1127.44     1029.58     18.67 o 
   3   4   1     1197.31     1134.68     18.36 o 
   4   4   1     2940.00     2705.57     53.48 o 
   5   4   1        3.38       -0.23      1.53 o 
   6   4   1      936.93      947.44     16.00 o 
   7   4   1      766.42      757.61     14.24 o 
   8   4   1        7.30        2.70      1.92 o 
   9   4   1      112.72      133.53      4.09 o 
  10   4   1      106.25      123.94      9.68 o 
  11   4   1        1.92        0.57      3.43 o 
 -12   5   1       21.48       15.16      4.57 o 
 -11   5   1       28.75       28.31      3.99 o 
 -10   5   1       12.59       21.13      5.58 o 
  -9   5   1       44.89       45.28      2.17 o 
  -8   5   1      201.35      195.14      6.09 o 
  -7   5   1      636.38      646.52     10.78 o 
  -6   5   1      580.20      551.44      9.90 o 
  -5   5   1      201.68      161.69      3.29 o 
  -4   5   1     1320.36     1096.71     19.19 o 
  -3   5   1     3850.79     3978.47     68.34 o 
  -2   5   1       99.78       90.85      2.01 o 
  -1   5   1     1767.88     1920.75     48.20 o 
   0   5   1        8.03       13.60      1.18 o 
   1   5   1     1367.72     1228.45     20.41 o 
   2   5   1     6097.86     5775.99    141.22 o 
   3   5   1     4362.34     3828.00     77.86 o 
   4   5   1      824.62      682.41     11.55 o 
   5   5   1      188.08      222.23      3.86 o 
   6   5   1       32.21       48.70      1.92 o 
   7   5   1      232.71      192.21      4.42 o 
   8   5   1      501.44      472.67      9.94 o 
   9   5   1      195.54      190.69      9.23 o 
  10   5   1       11.70        9.60      7.23 o 
  11   5   1       10.59       15.14      7.84 o 
 -12   6   1       13.67       22.27      4.09 o 
 -11   6   1       84.54       92.52      4.25 o 
 -10   6   1      246.88      221.60     10.27 o 
  -9   6   1      363.32      376.27      8.67 o 
  -8   6   1      516.90      503.67     10.20 o 
  -7   6   1      254.80      241.66      5.19 o 
  -6   6   1     1254.83     1161.00     19.86 o 
  -5   6   1     2315.17     2092.22     40.71 o 
  -4   6   1     3058.00     2767.28     68.41 o 
  -3   6   1     2377.79     2338.90     67.80 o 
  -2   6   1     1290.05     1225.13     24.55 o 
  -1   6   1     2014.58     2017.43     36.20 o 
   0   6   1      650.97      582.84     12.99 o 
   1   6   1     2857.05     2868.38     67.30 o 
   2   6   1      371.38      324.31      6.38 o 
   3   6   1       48.95       53.28      2.48 o 
   4   6   1        6.20       11.68      1.80 o 
   5   6   1        6.24        5.67      1.28 o 
   6   6   1        6.30        9.00      1.72 o 
   7   6   1       87.27       70.88      3.01 o 
   8   6   1       73.65       68.66      2.75 o 
   9   6   1      230.62      198.12     13.97 o 
  10   6   1       76.42       78.36      4.83 o 
  11   6   1        7.37        8.35      5.75 o 
 -11   7   1        5.83        8.81      3.33 o 
 -10   7   1      113.87      111.11      6.97 o 
  -9   7   1      219.53      222.47      6.00 o 
  -8   7   1       16.42       11.69      1.96 o 
  -7   7   1      982.15      943.79     19.43 o 
  -6   7   1     1367.76     1353.24     27.58 o 
  -5   7   1      144.16      162.76      4.04 o 
  -4   7   1      526.17      500.98     14.43 o 
  -3   7   1      359.85      371.62     14.08 o 
  -2   7   1     1915.31     1854.32     56.00 o 
  -1   7   1     9250.99     9184.76    379.40 o 
   0   7   1    10881.76    10914.27    282.33 o 
   1   7   1      719.04      634.16     24.97 o 
   2   7   1      122.64      129.20      4.21 o 
   3   7   1       69.75       87.48      4.59 o 
   4   7   1     2235.10     2306.20     38.05 o 
   5   7   1     5665.42     5748.36     94.51 o 
   6   7   1     1784.53     1750.50     39.81 o 
   7   7   1      193.74      187.80      5.01 o 
   8   7   1       11.52        9.51      1.74 o 
   9   7   1       30.97       35.53      2.89 o 
  10   7   1      159.04      173.62     11.19 o 
 -11   8   1       98.02      113.09      5.98 o 
 -10   8   1       42.60       55.42      6.99 o 
  -9   8   1        1.28        2.41      2.37 o 
  -8   8   1        0.40       -0.07      1.58 o 
  -7   8   1       43.68       49.81      2.12 o 
  -6   8   1      871.18      875.78     17.54 o 
  -5   8   1      611.76      641.64     11.59 o 
  -4   8   1      923.68      941.54     27.18 o 
  -3   8   1      155.77      145.89      5.46 o 
  -2   8   1      248.64      227.25      7.42 o 
  -1   8   1       32.41       42.96      2.19 o 
   0   8   1      766.79      754.10     18.14 o 
   1   8   1     2027.50     1938.21     94.94 o 
   2   8   1      391.78      354.49     15.63 o 
   3   8   1        9.68        6.73      0.95 o 
   4   8   1      431.48      407.51      8.60 o 
   5   8   1       24.26       16.18      1.73 o 
   6   8   1      133.29      141.64      3.49 o 
   7   8   1      142.74      151.55      4.78 o 
   8   8   1       74.95       65.75      3.16 o 
   9   8   1       10.96       11.85      2.80 o 
  10   8   1       36.85       40.83      6.26 o 
 -11   9   1        1.18       -2.33      3.67 o 
 -10   9   1       17.82       12.75      3.56 o 
  -9   9   1      126.01      111.85      5.24 o 
  -8   9   1      107.20      108.98      3.34 o 
  -7   9   1       16.40       18.80      1.80 o 
  -6   9   1       36.65       32.96      1.45 o 
  -5   9   1       91.14       88.68      3.00 o 
  -4   9   1      463.00      478.02     14.66 o 
  -3   9   1       34.72       41.24      1.80 o 
  -2   9   1       18.45       20.00      1.25 o 
  -1   9   1      349.50      387.11      8.95 o 
   0   9   1      355.77      385.08     10.42 o 
   1   9   1       15.68        7.60      1.83 o 
   2   9   1       14.22       33.28      1.52 o 
   3   9   1       73.44       86.86      1.95 o 
   4   9   1      835.93      819.86     17.68 o 
   5   9   1       49.36       47.44      1.64 o 
   6   9   1       53.87       35.89      2.33 o 
   7   9   1       27.51       40.72      1.96 o 
   8   9   1       22.30       36.80      2.98 o 
   9   9   1        0.52       -3.05      3.05 o 
  10   9   1       10.29        2.86      3.59 o 
 -10  10   1       93.34       73.40      4.78 o 
  -9  10   1       11.47       15.86      2.99 o 
  -8  10   1        5.29       11.46      3.12 o 
  -7  10   1       21.01       15.70      2.16 o 
  -6  10   1      523.69      488.85     13.25 o 
  -5  10   1     2000.59     2004.66     37.66 o 
  -4  10   1      418.89      432.62      8.42 o 
  -3  10   1      158.53      158.19      3.89 o 
  -2  10   1      272.05      281.30      7.06 o 
  -1  10   1       16.91       20.24      1.02 o 
   0  10   1     1261.87     1321.38     25.83 o 
   1  10   1     1720.41     1852.84     45.45 o 
   2  10   1      329.84      305.93      8.13 o 
   3  10   1      405.62      404.90     14.66 o 
   4  10   1      324.91      306.56      5.82 o 
   5  10   1      160.36      136.02      4.36 o 
   6  10   1       77.31      101.27      8.66 o 
   7  10   1       70.15       77.02      4.39 o 
   8  10   1       20.27       16.79      3.78 o 
   9  10   1       97.75       93.83      4.71 o 
 -10  11   1       29.66       33.97      5.99 o 
  -9  11   1       31.35       35.15      3.18 o 
  -8  11   1       35.28       43.63      2.64 o 
  -7  11   1       97.72       97.54      2.62 o 
  -6  11   1       68.28       70.27      3.55 o 
  -5  11   1       19.24       22.38      1.98 o 
  -4  11   1      162.32      134.46      3.52 o 
  -3  11   1       28.22       33.60      1.58 o 
  -2  11   1      286.24      295.57      9.30 o 
  -1  11   1     1337.40     1304.97     47.93 o 
   0  11   1      909.18      891.67     29.68 o 
   1  11   1      305.02      281.57      7.52 o 
   2  11   1       56.59       67.52      2.45 o 
   3  11   1        1.74       -0.24      2.86 o 
   4  11   1      521.23      509.97     12.74 o 
   5  11   1      455.79      447.88     14.02 o 
   6  11   1      473.53      455.08     10.07 o 
   7  11   1      119.41      124.99      6.72 o 
   8  11   1        6.79        6.35      2.89 o 
   9  11   1        1.13       13.89      5.62 o 
  -9  12   1       11.57       15.08      4.22 o 
  -8  12   1       73.17       65.31      4.86 o 
  -7  12   1      180.29      190.24      5.21 o 
  -6  12   1       48.89       49.72      1.46 o 
  -5  12   1        4.01       11.75      2.78 o 
  -4  12   1        3.30        6.70      1.68 o 
  -3  12   1      181.75      187.89      4.12 o 
  -2  12   1      338.59      383.89      7.35 o 
  -1  12   1       86.11      106.24      4.23 o 
   0  12   1       13.57        3.38      2.32 o 
   1  12   1       88.12      111.17      2.98 o 
   2  12   1       32.17       36.49      1.74 o 
   3  12   1      162.03      199.68      6.48 o 
   4  12   1      137.26      160.04      5.40 o 
   5  12   1        4.94        3.92      0.88 o 
   6  12   1       38.60       38.73      2.04 o 
   7  12   1        1.53        6.41      4.90 o 
   8  12   1        0.47       -1.68     41.96 o 
  -9  13   1       36.25       31.04      5.50 o 
  -8  13   1       25.98       26.19      3.76 o 
  -7  13   1       45.46       41.29      6.90 o 
  -6  13   1       15.59       16.43      2.65 o 
  -5  13   1        6.96        3.57      1.65 o 
  -4  13   1      254.58      257.56      6.97 o 
  -3  13   1      191.67      195.19      4.63 o 
  -2  13   1        0.32        0.86      1.41 o 
  -1  13   1      152.75      184.66      7.75 o 
   0  13   1      275.68      295.75     14.57 o 
   1  13   1       38.68       35.32      1.95 o 
   2  13   1      169.46      169.80      5.56 o 
   3  13   1      125.66      117.75     12.16 o 
   4  13   1       19.64       26.09      3.86 o 
   5  13   1       76.32       78.81      7.72 o 
   6  13   1       44.21       47.22      4.19 o 
   7  13   1        9.45       10.17      3.95 o 
   8  13   1       49.67       18.05      5.88 o 
  -8  14   1        1.31        0.51      6.00 o 
  -7  14   1       20.03       20.35      3.60 o 
  -6  14   1       72.20       71.75      4.24 o 
  -5  14   1       90.74       84.54      3.91 o 
  -4  14   1        4.00        1.64      1.67 o 
  -3  14   1        9.47       19.34      1.49 o 
  -2  14   1        6.11        0.55      3.68 o 
  -1  14   1       44.49       51.92      3.31 o 
   0  14   1       12.18        6.78      4.00 o 
   1  14   1       94.21       74.15      3.73 o 
   2  14   1       16.12       12.78      2.57 o 
   3  14   1        1.52        3.25      3.90 o 
   4  14   1       20.88       14.54      3.02 o 
   5  14   1       52.58       36.35      4.35 o 
   6  14   1        0.09        3.02      3.43 o 
   7  14   1        0.73       -0.52      3.90 o 
  -6  15   1       27.95       28.95      7.67 o 
  -5  15   1        2.13       -0.51      6.92 o 
  -4  15   1        8.16       17.87      3.22 o 
  -3  15   1       73.36       92.91      7.26 o 
  -2  15   1       19.60       21.49      5.47 o 
  -1  15   1        0.39        3.04      3.86 o 
   0  15   1        4.07       -2.13      2.37 o 
   1  15   1       27.87       34.19      3.23 o 
   2  15   1      150.04      168.59     14.46 o 
   3  15   1       25.48       28.84      7.10 o 
   4  15   1       20.30       29.69     44.79 o 
   5  15   1        0.49       -2.81      4.70 o 
  -5  16   1        7.96        5.99      7.14 o 
  -4  16   1        0.91       -2.45      4.16 o 
  -3  16   1       69.00       67.24      8.17 o 
  -2  16   1       80.26       79.32      7.91 o 
  -1  16   1       19.25        8.59      3.67 o 
   0  16   1        2.52        1.65      3.97 o 
   1  16   1       40.27       30.25      3.78 o 
   2  16   1        0.37       -3.41      3.41 o 
   3  16   1       29.88       27.59      7.14 o 
   4  16   1       52.18       43.33      7.24 o 
  -3  17   1        2.36       -3.93      3.93 o 
  -2  17   1        0.00       -2.11      2.87 o 
  -1  17   1        0.06       -2.58      3.93 o 
   0  17   1        4.72        1.22      3.41 o 
   1  17   1        4.78        8.92      9.52 o 
   2  17   1        0.88        5.83      4.24 o 
 -13   0   2        0.16       24.96      6.89 o 
 -12   0   2       61.26       69.48      7.23 o 
 -11   0   2      374.48      435.84     18.68 o 
 -10   0   2     1131.05     1172.82     53.73 o 
  -9   0   2      959.91      907.34     24.59 o 
  -8   0   2        0.37        0.19      1.72 o 
  -7   0   2      612.76      581.82     27.36 o 
  -6   0   2      120.27      109.57      4.27 o 
  -5   0   2     4850.15     4833.38    147.35 o 
  -4   0   2     8711.63     9039.00    278.61 o 
  -3   0   2      690.15      668.96     23.94 o 
  -2   0   2     8091.50     9321.61    252.48 o 
   0   0   2      213.64      266.58      8.27 o 
   1   0   2     1081.09     1060.66     33.11 o 
   2   0   2     1225.53     1138.27     40.22 o 
   3   0   2     2207.77     2226.89     56.80 o 
   4   0   2    11073.85    11569.72    298.04 o 
   5   0   2     9280.01     9312.36    371.67 o 
   6   0   2     1813.50     1739.60     46.31 o 
   7   0   2       26.41       25.15      5.09 o 
   8   0   2      238.96      233.19     25.52 o 
   9   0   2      265.20      274.40     19.37 o 
  10   0   2      645.54      694.77     39.68 o 
  11   0   2      275.74      297.61     21.72 o 
 -13   1   2        3.49       22.48      5.57 o 
 -12   1   2       20.28       25.06     11.39 o 
 -11   1   2      135.48      134.47      6.55 o 
 -10   1   2       90.97       80.11      3.77 o 
  -9   1   2       24.24       24.05      1.94 o 
  -8   1   2     1183.30     1171.57     21.08 o 
  -7   1   2      213.93      228.92      5.92 o 
  -6   1   2     3916.35     3963.08     93.57 o 
  -5   1   2     5633.78     5625.54    185.78 o 
  -4   1   2     2824.12     2727.53     54.93 o 
  -3   1   2      732.15      746.98     16.40 o 
  -2   1   2     1889.97     1966.19     38.85 o 
   0   1   2      192.90      165.32      4.44 o 
   1   1   2    28376.94    23764.36   1087.74 o 
   2   1   2     1376.94     1327.14     33.61 o 
   3   1   2        9.59        5.99      1.30 o 
   4   1   2      365.36      337.78     10.36 o 
   5   1   2      841.68      807.27     13.35 o 
   6   1   2      955.23      903.28     16.20 o 
   7   1   2      122.45      127.92      4.25 o 
   8   1   2      172.52      193.55      4.60 o 
   9   1   2      165.82      163.24     12.48 o 
  10   1   2        4.01        0.50      5.36 o 
  11   1   2        2.27       -0.38      3.91 o 
 -12   2   2       45.34       53.82      4.83 o 
 -11   2   2       17.73       21.32      3.49 o 
 -10   2   2       74.80       71.34      3.59 o 
  -9   2   2       19.94        9.82      1.47 o 
  -8   2   2      118.43      118.67      4.88 o 
  -7   2   2      241.73      233.63      4.59 o 
  -6   2   2      218.83      195.84      4.05 o 
  -5   2   2      100.38       81.06      2.30 o 
  -4   2   2     5417.74     5881.97    102.25 o 
  -3   2   2       29.93       47.53      4.10 o 
  -2   2   2     1475.71     1517.08     28.47 o 
  -1   2   2      600.25      578.44     19.69 o 
   0   2   2      630.97      616.21     27.82 o 
   1   2   2     1866.07     1957.21     85.22 o 
   2   2   2     2738.69     2668.43     92.55 o 
   3   2   2      316.45      325.55     11.49 o 
   4   2   2     1537.02     1538.82     28.98 o 
   5   2   2       90.22       60.74      2.82 o 
   6   2   2       23.64       31.90      2.62 o 
   7   2   2      117.22      137.66      3.94 o 
   8   2   2      344.32      410.58     15.63 o 
   9   2   2        0.90        0.41      2.09 o 
  10   2   2       14.70        7.95      7.94 o 
  11   2   2        5.22       14.99      4.55 o 
 -12   3   2       49.93       66.60      6.08 o 
 -11   3   2       76.33       64.21      4.59 o 
 -10   3   2        9.08       13.04      2.12 o 
  -9   3   2       97.44      111.42      5.74 o 
  -8   3   2       75.43       80.59      2.51 o 
  -7   3   2      633.66      606.31     11.60 o 
  -6   3   2     4379.08     4369.94     95.72 o 
  -5   3   2     4703.92     4418.59     97.47 o 
  -4   3   2      902.18      900.83     16.10 o 
  -3   3   2      692.17      721.20     15.71 o 
  -2   3   2       97.75      119.03      1.99 o 
  -1   3   2     5708.04     5949.59    117.73 o 
   0   3   2    17422.60    16485.68   1142.23 o 
   1   3   2    10122.40    10202.64    338.32 o 
   2   3   2      108.28       78.28      3.97 o 
   3   3   2      706.66      707.37     22.81 o 
   4   3   2      675.11      693.51     13.66 o 
   5   3   2     1165.96     1040.75     33.77 o 
   6   3   2     1800.18     1709.10     34.64 o 
   7   3   2      324.09      326.06      6.72 o 
   8   3   2       50.95       43.23      2.50 o 
   9   3   2      227.00      243.22      8.16 o 
  10   3   2       52.26       53.09      4.85 o 
  11   3   2        0.38       -5.38      5.84 o 
 -12   4   2       28.90       25.56      7.55 o 
 -11   4   2      360.27      414.11     13.22 o 
 -10   4   2      357.23      372.78     14.70 o 
  -9   4   2      288.39      266.00      6.08 o 
  -8   4   2       24.43       18.82      1.31 o 
  -7   4   2       92.24       73.17      2.08 o 
  -6   4   2      445.76      426.01      7.96 o 
  -5   4   2      579.43      558.87     12.97 o 
  -4   4   2     4566.35     4932.94     75.97 o 
  -3   4   2      676.77      767.95     18.13 o 
  -2   4   2      680.01      739.88     11.77 o 
  -1   4   2     3039.84     3253.85     68.55 o 
   0   4   2      544.80      571.84     10.58 o 
   1   4   2      155.37      167.62      4.17 o 
   2   4   2      181.71      187.66      3.84 o 
   3   4   2      518.81      475.35      8.31 o 
   4   4   2     5734.01     5809.09    114.55 o 
   5   4   2     1812.53     1668.36     29.11 o 
   6   4   2     1412.21     1327.07     23.77 o 
   7   4   2      381.57      346.35      7.76 o 
   8   4   2      178.07      177.44      5.35 o 
   9   4   2      186.92      195.39      9.81 o 
  10   4   2      208.76      216.21     11.67 o 
  11   4   2      139.19      139.33     11.06 o 
 -12   5   2        0.89       -0.28      4.25 o 
 -11   5   2        3.95        4.28      3.90 o 
 -10   5   2      120.41      146.01      8.38 o 
  -9   5   2      472.65      491.97     11.04 o 
  -8   5   2     1950.05     1878.64     34.58 o 
  -7   5   2      417.40      439.14      8.04 o 
  -6   5   2      177.75      201.30      4.48 o 
  -5   5   2      154.46      149.71      3.20 o 
  -4   5   2     3261.34     3254.49     49.48 o 
  -2   5   2     8391.63     8981.80    198.94 o 
  -1   5   2     3723.21     3918.59     64.27 o 
   0   5   2      492.77      580.65     11.85 o 
   1   5   2     2070.49     2169.39     50.10 o 
   2   5   2     3414.38     3346.56     46.69 o 
   3   5   2     7569.10     7642.59    225.32 o 
   4   5   2     1471.80     1327.76     25.08 o 
   5   5   2       40.58       40.93      3.15 o 
   6   5   2       63.63       71.16     10.54 o 
   7   5   2        0.27        3.42      1.94 o 
   8   5   2      377.01      401.38     10.99 o 
   9   5   2       65.80       79.01     10.19 o 
  10   5   2       13.25       12.84     10.52 o 
 -12   6   2       26.20       26.38      3.75 o 
 -11   6   2       13.04       14.75      4.19 o 
 -10   6   2      127.78      119.01      3.91 o 
  -9   6   2        0.96        3.16      1.14 o 
  -8   6   2      216.32      238.27      7.42 o 
  -7   6   2      522.66      532.07     12.27 o 
  -6   6   2      149.37      152.54      4.83 o 
  -5   6   2      855.71      887.19     15.71 o 
  -4   6   2     3101.09     3124.23     47.98 o 
  -3   6   2      380.71      393.38      6.92 o 
  -2   6   2     2144.80     2215.14     38.39 o 
  -1   6   2     1374.29     1337.16     20.81 o 
   0   6   2      122.26      127.71      2.50 o 
   1   6   2     2302.98     2351.26     44.03 o 
   2   6   2     4291.79     4322.33     80.98 o 
   3   6   2      372.68      340.83      7.51 o 
   4   6   2      659.69      616.90     17.02 o 
   5   6   2      406.87      332.75      6.22 o 
   6   6   2       29.58       50.33      2.62 o 
   7   6   2      354.20      432.85      8.73 o 
   8   6   2      484.01      566.59     14.74 o 
   9   6   2       31.47       51.90      4.28 o 
  10   6   2        7.37       -0.10      3.96 o 
 -12   7   2        0.15        7.05      4.01 o 
 -11   7   2        1.31       -4.27      4.27 o 
 -10   7   2       50.15       54.57      3.86 o 
  -9   7   2        1.75        5.17      1.81 o 
  -8   7   2        0.11        1.66      1.87 o 
  -7   7   2      183.37      149.88      4.48 o 
  -6   7   2      285.87      290.60      9.56 o 
  -5   7   2       34.98       39.98      1.89 o 
  -4   7   2       86.65       91.94      2.44 o 
  -3   7   2        8.66        9.63      1.97 o 
  -2   7   2      177.31      172.57      3.28 o 
  -1   7   2      406.48      382.36      7.41 o 
   0   7   2     1406.84     1482.28     30.31 o 
   1   7   2      217.81      187.12      3.37 o 
   2   7   2      227.39      226.27      7.13 o 
   3   7   2        6.61        4.06      1.13 o 
   4   7   2       69.71       80.84      2.84 o 
   5   7   2        0.35        0.89      2.08 o 
   6   7   2       41.83       39.36      2.03 o 
   7   7   2       23.69       26.74      4.59 o 
   8   7   2        0.97        1.09      2.49 o 
   9   7   2        7.03        5.65      3.28 o 
  10   7   2       59.07       58.54      4.22 o 
 -11   8   2       82.16       90.21      4.59 o 
 -10   8   2        5.03        6.62      3.42 o 
  -9   8   2        5.03       10.39      5.83 o 
  -8   8   2      218.60      221.33      4.97 o 
  -7   8   2      966.79      958.53     20.39 o 
  -6   8   2      506.63      522.92      9.27 o 
  -5   8   2       79.68       76.08      2.10 o 
  -4   8   2        6.37        9.77      0.98 o 
  -3   8   2      625.32      606.26     11.00 o 
  -2   8   2      440.12      433.67      8.56 o 
  -1   8   2      970.13     1097.44     21.00 o 
   0   8   2       48.79       48.30      1.10 o 
   1   8   2     1988.02     1995.00     49.40 o 
   2   8   2     1970.87     1894.61     47.13 o 
   3   8   2      203.30      168.31      4.99 o 
   4   8   2      252.97      203.65      6.42 o 
   5   8   2       48.79       64.99      2.21 o 
   6   8   2      441.79      435.96      7.94 o 
   7   8   2      753.92      745.05     20.79 o 
   8   8   2      274.31      231.89     12.03 o 
   9   8   2       51.75       46.61      3.65 o 
  10   8   2        2.01        0.29      3.07 o 
 -11   9   2        4.84       -0.63      2.98 o 
 -10   9   2       86.14       94.56      5.83 o 
  -9   9   2      474.90      470.78     13.05 o 
  -8   9   2      373.35      405.06      8.17 o 
  -7   9   2       79.01       91.12      3.58 o 
  -6   9   2        7.61        8.12      1.09 o 
  -5   9   2        8.03       11.71      1.37 o 
  -4   9   2     1675.55     1645.94     46.34 o 
  -3   9   2     5115.06     5217.46    107.64 o 
  -2   9   2     2460.82     2425.61     50.53 o 
  -1   9   2      342.81      330.45      5.69 o 
   0   9   2       13.56       12.09      0.77 o 
   1   9   2       11.17       13.95      1.00 o 
   2   9   2      956.22      994.03     23.65 o 
   3   9   2     3672.36     3754.26    103.27 o 
   4   9   2      684.68      672.14     13.78 o 
   5   9   2        4.97        5.95      2.11 o 
   6   9   2       41.60       30.41      1.95 o 
   7   9   2       22.31       13.14      1.99 o 
   8   9   2       33.29       47.25      3.15 o 
   9   9   2      110.30      128.33      8.45 o 
 -11  10   2        0.41       14.43      6.61 o 
 -10  10   2        2.71        8.28      4.00 o 
  -9  10   2       20.78       18.74      2.16 o 
  -8  10   2       34.15       36.64      2.21 o 
  -7  10   2        0.62        0.70      1.29 o 
  -6  10   2       20.20       21.46      2.39 o 
  -5  10   2      142.55      141.78      2.62 o 
  -4  10   2       60.78       62.70      1.86 o 
  -3  10   2       87.45       68.80      2.29 o 
  -2  10   2        6.92       14.93      3.35 o 
  -1  10   2        4.28        8.90      0.70 o 
   0  10   2       46.05       39.30      1.66 o 
   1  10   2       50.49       35.10      3.58 o 
   2  10   2       79.59       51.98      3.68 o 
   3  10   2      102.00       94.00      2.47 o 
   4  10   2      247.11      252.35      4.88 o 
   5  10   2       15.87       18.64      1.45 o 
   6  10   2       10.06       15.07      1.65 o 
   7  10   2       11.15       16.64      2.03 o 
   8  10   2       34.80       39.50      3.64 o 
   9  10   2       55.28       71.35      6.15 o 
 -10  11   2       26.65        8.92      5.73 o 
  -9  11   2        4.32        0.81      4.30 o 
  -8  11   2      100.68      110.11      7.10 o 
  -7  11   2        3.85        6.26      1.96 o 
  -6  11   2      197.91      197.52      7.04 o 
  -5  11   2       98.17       94.20      2.75 o 
  -4  11   2        7.45       11.14      1.43 o 
  -3  11   2      189.55      218.62     11.33 o 
  -2  11   2      557.15      595.40     22.35 o 
  -1  11   2        2.93        2.74      1.38 o 
   0  11   2      563.42      614.44     18.02 o 
   1  11   2       66.71       70.52      4.42 o 
   2  11   2      156.95      183.03      5.31 o 
   3  11   2      115.18      135.46      4.71 o 
   4  11   2       89.31       83.82      2.98 o 
   5  11   2       79.43       94.80      2.69 o 
   6  11   2      192.79      201.82      4.84 o 
   7  11   2       27.57       28.96      5.27 o 
   8  11   2       20.11       12.01      6.47 o 
 -10  12   2        1.24       -0.77      3.92 o 
  -9  12   2       29.49       45.82     40.41 o 
  -8  12   2      112.84      105.83      4.11 o 
  -7  12   2      155.37      150.04      6.79 o 
  -6  12   2       51.92       52.34      1.54 o 
  -5  12   2       14.92       15.29      1.69 o 
  -4  12   2       99.82       96.62      3.23 o 
  -3  12   2        0.08       -0.01      1.45 o 
  -2  12   2      211.29      220.56     14.11 o 
  -1  12   2      132.11      130.42     12.10 o 
   0  12   2        2.63        1.52      2.77 o 
   1  12   2      231.49      222.09      6.10 o 
   2  12   2      564.17      541.28     20.65 o 
   3  12   2       91.86       72.88      7.75 o 
   4  12   2        0.92        2.28      1.37 o 
   5  12   2        8.95       10.71      2.23 o 
   6  12   2       11.66       13.29     14.98 o 
   7  12   2       68.26       67.47      4.85 o 
   8  12   2      110.53      100.15      9.30 o 
  -9  13   2       19.81       13.92      4.65 o 
  -8  13   2       14.75       12.60      7.98 o 
  -7  13   2        0.55       -6.19      6.19 o 
  -6  13   2       41.77       54.96      2.68 o 
  -5  13   2       96.79      105.58      4.04 o 
  -4  13   2      231.17      234.62      5.60 o 
  -3  13   2      144.55      120.85      3.35 o 
  -2  13   2      102.93       84.47      2.28 o 
  -1  13   2      102.20      119.03      8.13 o 
   0  13   2       49.44       84.03      1.96 o 
   1  13   2      134.48      152.91      4.23 o 
   2  13   2       38.19       42.41      1.93 o 
   3  13   2       51.78       48.14      2.45 o 
   4  13   2       73.53       71.95      3.74 o 
   5  13   2       31.89       45.79      6.64 o 
   6  13   2        9.02       14.05      3.86 o 
   7  13   2        1.94        3.50      5.14 o 
  -8  14   2        1.00        0.07      3.77 o 
  -7  14   2       48.91       58.64      4.44 o 
  -6  14   2        4.14        6.68      4.62 o 
  -5  14   2       13.75       14.08      2.23 o 
  -4  14   2       96.00      101.90      3.72 o 
  -3  14   2        0.97       -0.92      1.37 o 
  -2  14   2       50.63       52.86      3.12 o 
  -1  14   2      213.65      247.95     29.06 o 
   0  14   2       14.32        6.04      2.62 o 
   1  14   2       45.91       57.21      2.75 o 
   2  14   2       24.31       40.97      2.90 o 
   3  14   2        5.01        4.42      2.58 o 
   4  14   2      128.53      123.79      6.90 o 
   5  14   2       52.43       45.89      3.87 o 
   6  14   2        8.64       -8.60     10.48 o 
  -6  15   2       51.24       47.17      5.32 o 
  -5  15   2        9.40        8.45      6.07 o 
  -4  15   2        2.88       -4.31      4.99 o 
  -3  15   2       20.56       21.35      6.40 o 
  -2  15   2       24.01       27.46      3.02 o 
  -1  15   2       13.08       14.84      2.92 o 
   0  15   2       60.10       52.17      4.89 o 
   1  15   2       32.71       23.38      2.99 o 
   2  15   2        2.96        0.72      3.40 o 
   3  15   2       10.74        5.29      4.00 o 
   4  15   2       11.54        1.04      6.64 o 
  -5  16   2        1.50       -4.82      4.82 o 
  -4  16   2        4.85        8.88      3.20 o 
  -3  16   2        8.84        8.09      3.61 o 
  -2  16   2        1.38        3.12      3.29 o 
  -1  16   2        5.20       12.63      2.85 o 
   0  16   2        0.27       -1.89      2.57 o 
   1  16   2        1.75        2.44      4.10 o 
   2  16   2        5.01        1.21      6.32 o 
   3  16   2        6.63        5.58      6.43 o 
  -3  17   2        3.31        3.85      3.89 o 
  -2  17   2        0.38        3.02      9.21 o 
  -1  17   2       10.87        6.80      3.37 o 
   0  17   2       31.43       36.89     10.93 o 
   1  17   2       31.10       38.04      4.23 o 
 -13   1   3       49.79       53.98      5.50 o 
 -12   1   3       27.65       41.52      7.64 o 
 -11   1   3        1.09        6.69      4.42 o 
 -10   1   3       19.33       31.16      6.32 o 
  -9   1   3      504.05      549.98     10.55 o 
  -8   1   3     1271.41     1308.46     34.99 o 
  -7   1   3     2837.48     2754.15     74.46 o 
  -6   1   3      263.33      220.55      6.42 o 
  -5   1   3      222.88      229.45      4.32 o 
  -4   1   3        3.91        9.53      2.36 o 
  -3   1   3     2973.98     3112.10     65.00 o 
  -2   1   3     7857.86     8461.05    167.94 o 
  -1   1   3     4416.93     4591.49     98.44 o 
   0   1   3        3.84        8.01      0.65 o 
   1   1   3     4672.04     5139.16    142.80 o 
   2   1   3     1105.38     1201.16     24.58 o 
   3   1   3      531.81      487.94     10.31 o 
   4   1   3      886.80      849.17     25.05 o 
   5   1   3       34.80       33.46      2.74 o 
   6   1   3      664.98      655.88     11.16 o 
   7   1   3      883.70      933.30     23.79 o 
   8   1   3      360.89      353.73     10.78 o 
   9   1   3        0.21        1.58      3.63 o 
  10   1   3        1.31       -3.69      3.69 o 
 -13   2   3       36.06       47.23      6.68 o 
 -12   2   3       96.27      100.25      9.11 o 
 -11   2   3        0.47        3.15      4.50 o 
 -10   2   3       99.74      116.99      4.42 o 
  -9   2   3      458.16      425.89      8.50 o 
  -8   2   3      126.04      113.59      4.46 o 
  -7   2   3       91.57       96.20      2.53 o 
  -6   2   3      268.62      263.30      7.75 o 
  -5   2   3     1350.49     1331.79     22.75 o 
  -4   2   3    10714.33    11578.81    257.03 o 
  -3   2   3    11250.78    11746.22    449.24 o 
  -2   2   3     4404.22     4670.50    152.15 o 
  -1   2   3      421.17      457.36     14.66 o 
   0   2   3       45.88       41.82      2.06 o 
   1   2   3     6740.10     7184.34    207.29 o 
   2   2   3    15069.56    13267.08    506.14 o 
   3   2   3     9422.03     9948.14    289.90 o 
   4   2   3     1650.98     1578.60     31.24 o 
   5   2   3       62.01       55.09      2.04 o 
   6   2   3      132.64      122.06      3.35 o 
   7   2   3      352.02      338.64      7.70 o 
   8   2   3     1017.54     1070.63     25.88 o 
   9   2   3      207.98      249.32     16.87 o 
  10   2   3       23.04       26.57      3.91 o 
 -13   3   3       13.40       17.51      6.11 o 
 -12   3   3       46.41       58.71      5.71 o 
 -11   3   3      156.59      157.44     10.83 o 
 -10   3   3      312.61      278.06      8.35 o 
  -9   3   3      485.04      469.10     10.38 o 
  -8   3   3      133.88      152.19      4.75 o 
  -7   3   3      786.22      809.60     16.53 o 
  -6   3   3      722.82      709.61     14.21 o 
  -5   3   3     1934.13     1865.17     33.95 o 
  -4   3   3     1540.49     1524.19     29.68 o 
  -3   3   3      758.52      763.75     13.94 o 
  -2   3   3      225.13      221.93      4.08 o 
  -1   3   3      244.49      244.63      3.69 o 
   0   3   3     1034.25     1094.74     36.33 o 
   1   3   3      195.14      155.70      5.63 o 
   2   3   3        0.77       11.88      1.53 o 
   3   3   3      142.70      160.42      7.48 o 
   4   3   3      295.29      289.99      6.45 o 
   5   3   3       79.33       89.13      2.37 o 
   6   3   3       23.58       30.54      1.93 o 
   7   3   3       34.63       40.32      7.89 o 
   8   3   3      222.81      221.33      7.27 o 
   9   3   3      111.39      137.33      7.05 o 
  10   3   3       53.38       65.55      5.08 o 
 -12   4   3       79.15       82.99     11.50 o 
 -11   4   3       22.52       28.14      8.85 o 
 -10   4   3       25.01       23.97      4.35 o 
  -9   4   3       69.59       65.25      3.36 o 
  -8   4   3        6.47        1.47      1.93 o 
  -7   4   3      833.56      835.07     18.83 o 
  -6   4   3     2011.98     2066.19     35.35 o 
  -5   4   3      681.19      676.79     13.76 o 
  -4   4   3     1236.29     1348.12     25.14 o 
  -3   4   3     1064.83     1050.05     17.47 o 
  -2   4   3       89.20       87.79      2.58 o 
  -1   4   3     4456.07     4778.84    152.68 o 
   0   4   3     5365.01     5689.55    210.99 o 
   1   4   3      359.22      347.56      8.66 o 
   2   4   3     1087.50     1047.10     22.22 o 
   3   4   3      819.80      732.02     16.30 o 
   4   4   3      302.60      365.66      6.96 o 
   5   4   3     1130.91     1189.62     25.40 o 
   6   4   3      862.74      908.15     18.18 o 
   7   4   3        2.54        5.24      5.35 o 
   8   4   3       37.57       35.70      3.00 o 
   9   4   3       38.05       39.20      3.44 o 
  10   4   3       26.62       30.61      5.88 o 
 -12   5   3        0.88        0.93      2.97 o 
 -11   5   3        3.75        9.07      3.62 o 
 -10   5   3       14.58       13.66      2.65 o 
  -9   5   3      244.65      226.13      6.42 o 
  -8   5   3      614.27      647.19     12.36 o 
  -7   5   3      852.26      884.75     20.64 o 
  -6   5   3       24.88       20.95      1.78 o 
  -5   5   3      164.16      173.51      3.21 o 
  -4   5   3       15.45       17.06      1.39 o 
  -3   5   3     1387.56     1485.77     26.31 o 
  -2   5   3     3151.36     3528.92     58.91 o 
  -1   5   3     1063.40     1116.50     19.07 o 
   0   5   3       14.69       18.73      2.70 o 
   1   5   3     2274.21     2344.58     67.39 o 
   2   5   3      483.09      464.08     10.77 o 
   3   5   3      201.00      211.35      7.25 o 
   4   5   3      263.63      276.51      4.82 o 
   5   5   3       66.93       80.69      2.44 o 
   6   5   3      255.14      225.09      5.85 o 
   7   5   3      430.53      400.40      9.12 o 
   8   5   3      230.32      201.84      8.03 o 
   9   5   3        1.26       -2.85      3.57 o 
  10   5   3        1.62        7.11      5.51 o 
 -12   6   3       12.35       10.06      4.45 o 
 -11   6   3       13.91       17.46      8.36 o 
 -10   6   3        0.06       -2.40      2.40 o 
  -9   6   3       21.02       16.97      2.72 o 
  -8   6   3        0.26        2.33      1.93 o 
  -7   6   3       17.11       23.04      4.93 o 
  -6   6   3      482.27      433.31      7.59 o 
  -5   6   3      789.84      795.56     14.09 o 
  -4   6   3     1047.46     1172.17     20.17 o 
  -3   6   3      337.04      354.62     12.38 o 
  -2   6   3     1043.17     1108.92     24.21 o 
  -1   6   3     2968.64     3115.36     59.99 o 
   0   6   3     2528.83     2590.09     58.58 o 
   1   6   3     2278.95     2277.67     42.25 o 
   2   6   3     1144.75     1111.65     23.78 o 
   3   6   3      968.09      941.03     21.89 o 
   4   6   3      878.81      868.07     18.04 o 
   5   6   3      966.35      980.86     17.19 o 
   6   6   3      455.72      464.56     13.45 o 
   7   6   3       72.45       68.06      2.99 o 
   8   6   3       29.65       33.95      3.29 o 
   9   6   3       27.56       33.00      3.65 o 
 -12   7   3       66.51       62.75      7.63 o 
 -11   7   3      217.81      216.01      8.04 o 
 -10   7   3      342.74      350.73     20.08 o 
  -9   7   3      126.70      107.21      4.03 o 
  -8   7   3       30.66       24.78      3.54 o 
  -7   7   3       61.55       58.02      2.09 o 
  -6   7   3      734.47      771.91     12.82 o 
  -5   7   3     3761.50     3923.97     72.06 o 
  -4   7   3     1780.30     1874.80     30.13 o 
  -3   7   3       10.86       18.04      2.06 o 
  -2   7   3      725.34      746.73     18.00 o 
  -1   7   3      270.64      274.53      5.66 o 
   0   7   3     1844.45     2047.46     50.98 o 
   1   7   3     1819.27     1820.61     53.70 o 
   2   7   3      386.89      364.71      7.34 o 
   3   7   3      514.96      509.87     11.71 o 
   4   7   3     1515.90     1455.69     25.41 o 
   5   7   3      179.59      154.50      4.79 o 
   6   7   3       10.69       13.19      1.72 o 
   7   7   3       95.88       93.51      3.88 o 
   8   7   3       46.44       47.85      4.17 o 
   9   7   3      122.99      128.37      6.59 o 
 -11   8   3        1.12        2.20      5.97 o 
 -10   8   3        3.68        7.01      4.23 o 
  -9   8   3        0.16        2.97      2.48 o 
  -8   8   3       94.93       83.32      2.57 o 
  -7   8   3      332.33      353.51      6.34 o 
  -6   8   3      556.98      575.93     10.03 o 
  -5   8   3      283.52      287.75      5.15 o 
  -4   8   3      202.58      228.67      4.08 o 
  -3   8   3       16.64       16.98      3.05 o 
  -2   8   3      170.99      161.21      5.81 o 
  -1   8   3     1443.24     1455.98     28.03 o 
   0   8   3     1414.46     1371.84     22.05 o 
   1   8   3      456.11      426.78      9.67 o 
   2   8   3        2.46        2.23      1.12 o 
   3   8   3      117.62      105.45      2.32 o 
   4   8   3      259.94      297.44     10.85 o 
   5   8   3      171.34      190.79      6.41 o 
   6   8   3      489.28      526.97     12.41 o 
   7   8   3       82.30       99.06      3.96 o 
   8   8   3        0.32       -3.62      3.62 o 
   9   8   3        2.71        9.96      3.64 o 
 -11   9   3       17.80        9.02      3.20 o 
 -10   9   3       39.72       34.17      2.91 o 
  -9   9   3       28.24       29.92      2.76 o 
  -8   9   3        1.13        1.27      2.01 o 
  -7   9   3       11.55        9.09      1.55 o 
  -6   9   3       33.99       38.03      2.10 o 
  -5   9   3      117.35      122.80      2.34 o 
  -4   9   3      687.20      716.21     12.42 o 
  -3   9   3        1.87        5.12      1.58 o 
  -2   9   3       16.56       15.30      1.32 o 
  -1   9   3        7.44        3.77      0.88 o 
   0   9   3       67.32       73.94      1.63 o 
   1   9   3      173.13      191.91      3.62 o 
   2   9   3        1.08       -0.17      1.30 o 
   3   9   3       85.73       97.98      2.40 o 
   4   9   3      156.66      151.75      5.10 o 
   5   9   3        4.29        2.58      1.86 o 
   6   9   3       10.64       19.55      1.80 o 
   7   9   3        1.36        1.28      1.81 o 
   8   9   3       16.60       10.11      3.06 o 
 -11  10   3        2.31        1.54      6.12 o 
 -10  10   3       45.49       50.53      3.29 o 
  -9  10   3       64.62       58.54      2.86 o 
  -8  10   3       16.01       12.82      2.15 o 
  -7  10   3      133.09      131.27      3.83 o 
  -6  10   3      419.04      440.70     12.71 o 
  -5  10   3       16.95       22.42      2.24 o 
  -4  10   3       26.19       25.29      1.17 o 
  -3  10   3      349.61      357.56      7.66 o 
  -2  10   3      253.02      282.97      7.94 o 
  -1  10   3     1298.79     1355.50     37.08 o 
   0  10   3     1596.79     1652.88     34.79 o 
   1  10   3      371.33      353.39     10.61 o 
   2  10   3       32.73       33.58      1.83 o 
   3  10   3       19.04       19.39      1.65 o 
   4  10   3       10.98       18.25      1.65 o 
   5  10   3      786.31      805.60     20.50 o 
   6  10   3      221.50      224.73      9.71 o 
   7  10   3       14.33       13.60      2.90 o 
   8  10   3        8.34       13.45      5.70 o 
 -10  11   3       22.43       15.02      4.82 o 
  -9  11   3        2.13        5.32      2.24 o 
  -8  11   3        6.86        7.72      1.79 o 
  -7  11   3       49.39       44.52      2.32 o 
  -6  11   3      327.88      317.55      7.06 o 
  -5  11   3      445.19      456.09      8.98 o 
  -4  11   3      278.34      279.60      5.48 o 
  -3  11   3       23.77       18.33      2.44 o 
  -2  11   3        9.18        2.39      0.85 o 
  -1  11   3        8.54       16.93      1.92 o 
   0  11   3       67.43       84.10      2.99 o 
   1  11   3      295.43      293.92      9.10 o 
   2  11   3       31.37       37.54      2.00 o 
   3  11   3       28.47       17.86      3.46 o 
   4  11   3      172.88      129.10      4.26 o 
   5  11   3       44.71       32.27      2.66 o 
   6  11   3       10.99       12.07      2.55 o 
   7  11   3        0.07        1.30      3.70 o 
   8  11   3        0.77       -0.75      3.88 o 
 -10  12   3        2.40       -0.79      4.07 o 
  -9  12   3       63.38       62.54     73.87 o 
  -8  12   3       30.35       27.73      4.59 o 
  -7  12   3       22.15       20.87      2.03 o 
  -6  12   3        1.67        2.90      1.48 o 
  -5  12   3        1.26       -0.70      0.89 o 
  -4  12   3      192.32      169.38      5.41 o 
  -3  12   3      234.31      228.97      8.52 o 
  -2  12   3      139.07      118.01      3.97 o 
  -1  12   3        0.15        1.58      1.01 o 
   0  12   3        9.59        3.36      0.81 o 
   1  12   3       85.96       80.02      3.41 o 
   2  12   3      221.04      232.26     12.52 o 
   3  12   3      176.54      184.29      8.16 o 
   4  12   3        1.03        1.76      1.55 o 
   5  12   3        0.01       -1.03      1.64 o 
   6  12   3       11.52        8.87      4.22 o 
   7  12   3       41.16       51.04      6.41 o 
  -9  13   3        0.16       -3.54      3.54 o 
  -8  13   3       47.81       46.34      3.18 o 
  -7  13   3        4.60       -0.99      4.05 o 
  -6  13   3       16.10       13.55      2.21 o 
  -5  13   3      121.21      139.76      4.53 o 
  -4  13   3       95.16      104.31      3.27 o 
  -3  13   3       11.75       11.09      1.57 o 
  -2  13   3      101.47      103.82      4.59 o 
  -1  13   3       93.11       85.35      3.08 o 
   0  13   3      132.28      128.10      5.28 o 
   1  13   3       75.77       76.13      4.16 o 
   2  13   3       46.74       38.62      2.07 o 
   3  13   3       41.67       51.09      2.74 o 
   4  13   3       96.77      103.13      7.71 o 
   5  13   3       23.74       22.22      3.97 o 
   6  13   3        3.20        3.84      3.47 o 
  -7  14   3        1.12        1.77      3.90 o 
  -6  14   3       16.08       15.46     16.42 o 
  -5  14   3       12.08       11.36      1.88 o 
  -4  14   3        0.20       -1.71      1.71 o 
  -3  14   3        3.86        1.34      3.02 o 
  -2  14   3       29.00       37.50      3.90 o 
  -1  14   3       57.04       53.42      5.90 o 
   0  14   3       46.41       40.90      8.08 o 
   1  14   3       55.00       54.20      5.60 o 
   2  14   3        0.12       -0.52      2.15 o 
   3  14   3        1.93       10.41      2.52 o 
   4  14   3        1.55       -3.87      3.87 o 
   5  14   3       27.29       34.82      4.78 o 
  -6  15   3       18.34       30.38      6.87 o 
  -5  15   3        0.94        6.93      6.26 o 
  -4  15   3        0.33        2.14      2.40 o 
  -3  15   3        0.71        0.24      3.79 o 
  -2  15   3       64.37       85.87     10.91 o 
  -1  15   3       14.11       21.60      2.73 o 
   0  15   3        0.76        5.30      3.29 o 
   1  15   3       13.01       18.31      3.86 o 
   2  15   3        0.77       -2.84      4.56 o 
   3  15   3        1.78        9.64      6.74 o 
  -4  16   3       68.79       72.56      4.83 o 
  -3  16   3       45.03       38.47      4.45 o 
  -2  16   3        9.15        8.98      3.27 o 
  -1  16   3        5.67       10.19      5.47 o 
   0  16   3        3.26        3.86      5.68 o 
   1  16   3        8.47       10.13      6.32 o 
 -13   0   4       18.70       20.48      9.55 o 
 -12   0   4      167.20      183.09     11.27 o 
 -11   0   4      247.37      217.39     13.93 o 
 -10   0   4      192.96      179.25     10.76 o 
  -9   0   4      182.24      157.46      6.35 o 
  -8   0   4      326.19      340.08     10.88 o 
  -7   0   4     3262.45     3384.18    146.76 o 
  -6   0   4     5420.99     5599.08    273.08 o 
  -5   0   4     6904.90     7512.82    239.65 o 
  -4   0   4     2544.73     2651.34    105.22 o 
  -3   0   4       38.93       31.56      2.39 o 
  -2   0   4       43.25       33.85      1.41 o 
  -1   0   4     1852.81     1791.78     50.35 o 
   1   0   4     1757.43     1579.37     44.12 o 
   2   0   4      796.20      724.28     34.10 o 
   3   0   4      267.78      299.59     18.61 o 
   4   0   4      282.20      341.03     19.12 o 
   5   0   4      269.66      244.04     11.30 o 
   6   0   4      697.39      690.04     24.44 o 
   7   0   4      187.97      205.68      9.72 o 
   8   0   4      183.58      159.43     12.57 o 
   9   0   4       52.42       35.44      4.95 o 
 -13   1   4       13.44       12.38      8.32 o 
 -12   1   4        0.51        6.39      3.84 o 
 -11   1   4       76.32       78.54     11.52 o 
 -10   1   4      133.81      134.68      6.37 o 
  -9   1   4       31.89       28.08      2.42 o 
  -8   1   4       53.81       49.04      2.58 o 
  -7   1   4       79.97       83.88      2.41 o 
  -6   1   4      108.56      100.02      2.33 o 
  -5   1   4       11.33       13.00      1.80 o 
  -4   1   4      435.37      480.94     13.27 o 
  -3   1   4       96.89      124.02      2.79 o 
  -2   1   4     1507.86     1675.72     30.31 o 
  -1   1   4      903.07      944.03     19.90 o 
   0   1   4     5406.91     6340.78    232.68 o 
   1   1   4       43.16       53.63      2.58 o 
   2   1   4      101.27      110.90      3.12 o 
   3   1   4      419.79      411.33      8.21 o 
   4   1   4     1522.08     1624.79     28.69 o 
   5   1   4     1098.34     1177.41     23.93 o 
   6   1   4      553.10      595.56     16.89 o 
   7   1   4      291.46      315.44      8.92 o 
   8   1   4        5.31        3.98      4.45 o 
   9   1   4      102.48       89.16      5.45 o 
 -13   2   4        7.15       17.52     12.01 o 
 -12   2   4        0.63        2.71      3.84 o 
 -11   2   4       13.71       10.51      4.99 o 
 -10   2   4        0.35       -0.75      4.08 o 
  -9   2   4      221.11      227.11      5.93 o 
  -8   2   4       38.90       29.80      3.17 o 
  -7   2   4      319.96      289.23      5.85 o 
  -6   2   4      227.96      229.07      4.51 o 
  -5   2   4      495.59      545.71     12.85 o 
  -4   2   4      176.55      197.75      6.12 o 
  -3   2   4      926.31      888.18     30.88 o 
  -2   2   4     1234.78     1205.82     54.58 o 
  -1   2   4       43.16       57.80      2.34 o 
   0   2   4       33.22       28.39      1.49 o 
   1   2   4     1423.09     1569.08     26.69 o 
   2   2   4      170.29      162.97      4.99 o 
   3   2   4     1053.77     1036.22     28.50 o 
   4   2   4       76.40       78.38      2.75 o 
   5   2   4        1.03        5.03      1.90 o 
   6   2   4      120.89      123.76      5.24 o 
   7   2   4       22.80       26.93      6.01 o 
   8   2   4        1.62       -4.38      4.38 o 
   9   2   4       59.02       49.10      8.25 o 
 -13   3   4        2.89       20.33      6.37 o 
 -12   3   4       26.58       35.14      4.13 o 
 -11   3   4       20.43       22.61      6.28 o 
 -10   3   4      315.40      319.39     12.14 o 
  -9   3   4      293.16      276.62      6.80 o 
  -8   3   4        0.46        3.42      2.68 o 
  -7   3   4      611.68      597.16     11.54 o 
  -6   3   4      120.97      107.01      2.37 o 
  -5   3   4      940.59     1091.47     21.25 o 
  -4   3   4      400.20      360.24      8.55 o 
  -3   3   4     1614.31     1683.89     38.69 o 
  -2   3   4     1987.84     2176.78     45.55 o 
  -1   3   4     6001.69     6559.91    182.01 o 
   0   3   4     1678.07     1799.00     33.39 o 
   1   3   4      100.34       96.44      2.13 o 
   2   3   4      474.79      477.59     14.58 o 
   3   3   4      123.43      111.36      2.75 o 
   4   3   4      877.41      870.16     18.05 o 
   5   3   4     2494.00     2618.67     45.63 o 
   6   3   4      374.78      382.43     15.85 o 
   7   3   4        6.87        7.35      4.19 o 
   8   3   4        4.41        7.67      4.43 o 
   9   3   4        6.15        2.26      2.54 o 
 -12   4   4       70.12       72.66      6.53 o 
 -11   4   4       94.94       88.69      6.72 o 
 -10   4   4       51.83       47.80      3.50 o 
  -9   4   4      103.39       83.21      3.32 o 
  -8   4   4      128.28      124.94      3.37 o 
  -7   4   4     1391.49     1413.04     28.83 o 
  -6   4   4     2127.18     2261.57     42.27 o 
  -5   4   4     2969.93     3319.18     63.83 o 
  -4   4   4      725.81      737.89     16.14 o 
  -3   4   4      899.83      885.77     15.05 o 
  -2   4   4     1133.55     1118.10     21.57 o 
  -1   4   4     1864.45     1931.01     40.45 o 
   0   4   4     4845.31     5232.76    144.90 o 
   1   4   4     1181.50     1203.80     26.09 o 
   2   4   4      619.74      602.10     13.66 o 
   3   4   4       12.15       18.93      2.12 o 
   4   4   4      101.94      101.65      2.78 o 
   5   4   4        3.35        5.99      2.29 o 
   6   4   4       77.61       76.94      3.08 o 
   7   4   4       33.03       38.17      3.68 o 
   8   4   4       26.53       18.85      3.52 o 
   9   4   4       15.19       16.04      3.54 o 
 -12   5   4       63.81       57.06      3.78 o 
 -11   5   4        1.04       -3.21      3.58 o 
 -10   5   4        0.21        0.48      4.61 o 
  -9   5   4       33.13       20.68      2.29 o 
  -8   5   4      130.03      132.39      3.41 o 
  -7   5   4      318.53      296.97      6.18 o 
  -6   5   4      106.14       95.91      2.40 o 
  -5   5   4      139.63      123.22      2.93 o 
  -4   5   4     2193.67     2314.92     42.28 o 
  -3   5   4      344.42      308.24      4.95 o 
  -2   5   4      105.75      120.53      2.28 o 
  -1   5   4      389.76      382.52      7.69 o 
   0   5   4      658.94      748.41     17.92 o 
   1   5   4     2110.46     2097.18     44.92 o 
   2   5   4     2886.89     2860.36     63.16 o 
   3   5   4     1047.08     1053.96     17.49 o 
   4   5   4       15.86       20.12      1.86 o 
   5   5   4       75.58       79.48      2.41 o 
   6   5   4      243.54      243.48      6.57 o 
   7   5   4      599.62      593.89     24.05 o 
   8   5   4      205.80      203.88      9.92 o 
   9   5   4       58.42       70.23      9.77 o 
 -12   6   4        3.08        1.54      4.22 o 
 -11   6   4        0.08       -4.21      4.21 o 
 -10   6   4       10.60        8.71      3.79 o 
  -9   6   4      393.49      411.23     21.42 o 
  -8   6   4      305.48      326.73      7.83 o 
  -7   6   4      199.93      175.03      5.71 o 
  -6   6   4      213.52      244.58      5.31 o 
  -5   6   4      217.08      255.04      4.64 o 
  -4   6   4      290.79      272.04      4.89 o 
  -3   6   4     1742.94     1748.37     27.35 o 
  -2   6   4     2066.62     2090.81     34.65 o 
  -1   6   4       16.24       11.64      0.97 o 
   0   6   4      293.49      295.73      6.63 o 
   1   6   4     1013.34     1056.98     24.91 o 
   2   6   4      311.55      316.46     10.98 o 
   3   6   4      961.94      993.26     26.23 o 
   4   6   4      565.92      583.52     10.61 o 
   5   6   4        1.08        1.50      2.16 o 
   6   6   4      135.40      134.33      7.91 o 
   7   6   4       53.11       64.64     11.25 o 
   8   6   4        1.84       -1.37      4.07 o 
   9   6   4       77.52       71.86      6.14 o 
 -12   7   4       51.75       46.28      4.74 o 
 -11   7   4       20.45       21.71      3.23 o 
 -10   7   4       29.42       28.45      3.09 o 
  -9   7   4       49.98       48.57      2.88 o 
  -8   7   4        0.23        2.63      2.69 o 
  -7   7   4        0.55        3.17      1.64 o 
  -6   7   4      119.38      109.22      3.24 o 
  -5   7   4      259.32      302.56      5.95 o 
  -4   7   4        3.97        0.42      1.25 o 
  -3   7   4       97.55      104.44      3.95 o 
  -2   7   4       32.10       45.82      2.05 o 
  -1   7   4      386.37      479.57      8.40 o 
   0   7   4       26.76       27.22      1.31 o 
   1   7   4       10.03        8.89      1.50 o 
   2   7   4       11.29        9.68      1.40 o 
   3   7   4       36.02       33.09      1.47 o 
   4   7   4        1.45       -0.43      1.55 o 
   5   7   4      294.58      277.68      7.53 o 
   6   7   4       79.52       67.70      2.95 o 
   7   7   4        6.06        4.80      2.82 o 
   8   7   4        3.42       -0.42      2.58 o 
 -11   8   4        1.13        0.34      3.07 o 
 -10   8   4        6.85        5.81      5.10 o 
  -9   8   4       98.87       96.67      4.02 o 
  -8   8   4      517.96      517.69     11.76 o 
  -7   8   4      340.80      368.12     10.25 o 
  -6   8   4       20.11       30.53      1.49 o 
  -5   8   4      131.82      180.51      5.10 o 
  -4   8   4       96.49      114.95      2.70 o 
  -3   8   4     1708.64     1864.50     41.66 o 
  -2   8   4     2071.33     2243.14     37.26 o 
  -1   8   4      460.66      490.91      8.61 o 
   0   8   4        5.30        3.97      1.34 o 
   1   8   4        3.98       10.43      1.26 o 
   2   8   4      233.80      251.64      5.98 o 
   3   8   4      320.25      371.69      7.04 o 
   4   8   4      440.84      467.41      7.99 o 
   5   8   4       15.83       11.13      1.98 o 
   6   8   4      109.85       97.79      4.02 o 
   7   8   4       17.09        6.55      4.40 o 
   8   8   4        0.84        8.28      8.12 o 
 -11   9   4       12.45       12.49      3.65 o 
 -10   9   4        8.66        4.67      2.97 o 
  -9   9   4        1.61        2.42      2.46 o 
  -8   9   4       86.23       87.12      4.90 o 
  -7   9   4      202.56      235.31      4.55 o 
  -6   9   4       44.39       55.64      3.41 o 
  -5   9   4      136.54      125.96      2.74 o 
  -4   9   4     1466.63     1534.04     29.28 o 
  -3   9   4       10.35       10.08      2.98 o 
  -2   9   4        0.52        6.47      1.28 o 
  -1   9   4      106.86      123.34      2.61 o 
   0   9   4       14.37       13.95      1.29 o 
   1   9   4      913.40      842.94     16.61 o 
   2   9   4     1436.09     1383.25     32.70 o 
   3   9   4      468.40      417.33      8.53 o 
   4   9   4       11.30       18.13      2.67 o 
   5   9   4       34.73       39.34      2.97 o 
   6   9   4       12.54       18.14      2.28 o 
   7   9   4      169.10      169.54     11.66 o 
   8   9   4      167.07      160.59      6.20 o 
 -11  10   4       32.60       11.62      4.63 o 
 -10  10   4       26.65       18.77      4.08 o 
  -9  10   4       42.71       42.87      2.17 o 
  -8  10   4       64.40       76.46      5.28 o 
  -7  10   4        4.47        4.29      1.66 o 
  -6  10   4        1.11        0.81      1.51 o 
  -5  10   4      260.75      236.59      5.56 o 
  -4  10   4       74.89       60.71      1.98 o 
  -3  10   4       67.23       67.26      2.30 o 
  -2  10   4      191.08      186.38      5.10 o 
  -1  10   4       48.29       41.99      1.66 o 
   0  10   4        5.88        6.38      2.54 o 
   1  10   4       28.57       36.09      1.44 o 
   2  10   4       36.02       40.66      2.26 o 
   3  10   4        4.92        5.41      1.34 o 
   4  10   4      140.42      145.06      4.10 o 
   5  10   4       26.53       27.02      2.07 o 
   6  10   4        0.79        0.20      2.87 o 
   7  10   4        1.00        2.48      6.23 o 
 -10  11   4        1.55       -1.80      5.76 o 
  -9  11   4        6.73        5.81      2.40 o 
  -8  11   4       35.94       36.33      2.86 o 
  -7  11   4      138.69      135.38      6.82 o 
  -6  11   4      120.08      119.27      4.72 o 
  -5  11   4        0.99        1.53      1.42 o 
  -4  11   4       30.63       34.59      1.58 o 
  -3  11   4       89.87       97.01      4.36 o 
  -2  11   4      117.59      116.58      5.08 o 
  -1  11   4      274.37      246.04      5.47 o 
   0  11   4        9.64        6.05      1.21 o 
   1  11   4       84.02      106.35      4.00 o 
   2  11   4      114.42      130.56      2.87 o 
   3  11   4       27.08       27.64      1.64 o 
   4  11   4       27.29       27.76      1.86 o 
   5  11   4       62.41       58.82      5.95 o 
   6  11   4        3.29        3.30      3.74 o 
   7  11   4       28.55       21.92      7.31 o 
  -9  12   4       41.32       41.76      4.20 o 
  -8  12   4       27.85       31.81      2.30 o 
  -7  12   4       36.24       42.36      2.86 o 
  -6  12   4        4.44        1.71      1.58 o 
  -5  12   4        1.17       -1.17      1.17 o 
  -4  12   4       73.51       86.25      3.07 o 
  -3  12   4      391.99      431.58      9.04 o 
  -2  12   4      204.56      217.75      5.88 o 
  -1  12   4       43.56       54.37      2.40 o 
   0  12   4        1.25       -1.00      1.00 o 
   1  12   4       47.69       30.33      2.52 o 
   2  12   4       17.97       29.49      1.50 o 
   3  12   4      133.99      134.90      3.80 o 
   4  12   4       41.97       36.13      5.05 o 
   5  12   4        0.66       11.36      4.27 o 
   6  12   4       24.43       18.72      5.18 o 
  -9  13   4        8.02        0.36      4.89 o 
  -8  13   4       24.40       23.68      5.98 o 
  -7  13   4        4.79       11.13      3.14 o 
  -6  13   4       12.81       10.33      2.95 o 
  -5  13   4       14.63        8.65      1.27 o 
  -4  13   4        3.41        0.92      1.22 o 
  -3  13   4        1.80        3.41      1.21 o 
  -2  13   4        9.19        6.03      1.20 o 
  -1  13   4        3.47        4.95      1.11 o 
   0  13   4       50.72       39.86      1.65 o 
   1  13   4       37.82       26.34      3.26 o 
   2  13   4       19.01       17.02      6.54 o 
   3  13   4       57.80       48.82     11.70 o 
   4  13   4       24.76       16.24      5.26 o 
   5  13   4       23.02       21.19      4.72 o 
  -7  14   4       11.55        6.34      6.22 o 
  -6  14   4       36.61       29.11      4.75 o 
  -5  14   4      116.09      109.08      4.78 o 
  -4  14   4       11.47        4.64      2.00 o 
  -3  14   4        7.87       12.92      3.99 o 
  -2  14   4        4.14        3.05      1.50 o 
  -1  14   4       17.40       21.69      4.92 o 
   0  14   4      104.15       97.48      6.49 o 
   1  14   4       41.97       35.97      8.13 o 
   2  14   4        2.44        0.21      2.49 o 
   3  14   4       23.26        5.20      6.54 o 
  -6  15   4        8.51        0.02      4.53 o 
  -5  15   4        3.52       10.17      6.76 o 
  -4  15   4        4.27        2.90      3.00 o 
  -3  15   4        0.71        6.05      3.38 o 
  -2  15   4       25.84       17.85      3.19 o 
  -1  15   4       29.39       17.11      4.29 o 
   0  15   4        7.36       14.97      6.87 o 
  -2  16   4        0.22        8.24      5.24 o 
  -1  16   4        3.39        9.87      6.02 o 
   0  16   4        6.85       11.64      6.86 o 
 -13   1   5        1.02        6.46      6.45 o 
 -12   1   5        6.80       13.04      6.81 o 
 -11   1   5       14.69        3.65      6.83 o 
 -10   1   5       49.84       48.71      2.96 o 
  -9   1   5      279.48      271.47     11.08 o 
  -8   1   5      284.09      241.72      7.08 o 
  -7   1   5        0.03        1.20      1.85 o 
  -6   1   5       26.05       22.34      2.15 o 
  -5   1   5       43.07       65.37      2.29 o 
  -4   1   5     1653.46     1739.56     40.43 o 
  -3   1   5     4726.65     5041.98     98.98 o 
  -2   1   5     1989.11     2187.78     48.88 o 
  -1   1   5        3.62        5.58      1.57 o 
   0   1   5       26.53       30.64      1.62 o 
   1   1   5      255.42      223.81      4.54 o 
   2   1   5     2003.93     1969.59     58.57 o 
   3   1   5     2026.32     2051.03     35.04 o 
   4   1   5      448.54      486.91     10.45 o 
   5   1   5       12.82       13.21      3.00 o 
   6   1   5       47.06       51.81      5.13 o 
   7   1   5       24.11       20.49      8.27 o 
   8   1   5       62.64       59.32      5.08 o 
 -13   2   5       51.78       58.84      7.39 o 
 -12   2   5       31.91       22.00      4.12 o 
 -11   2   5       11.47        8.04      4.02 o 
 -10   2   5       20.55       17.19      5.20 o 
  -9   2   5      273.88      297.11      8.31 o 
  -8   2   5     1648.10     1753.65     37.03 o 
  -7   2   5      608.89      612.39     12.15 o 
  -6   2   5      171.41      162.44      3.96 o 
  -5   2   5       69.67       84.68      4.65 o 
  -4   2   5       21.85       26.39      1.29 o 
  -3   2   5      507.55      515.06     13.60 o 
  -2   2   5     2047.01     2142.29     84.35 o 
  -1   2   5      715.07      728.74     28.92 o 
   0   2   5      671.15      771.86     18.85 o 
   1   2   5     1157.20     1221.69     22.57 o 
   2   2   5      825.79      898.00     23.02 o 
   3   2   5       57.41       77.81      2.36 o 
   4   2   5       47.94       37.65      2.32 o 
   5   2   5       33.51       29.81      3.06 o 
   6   2   5      340.37      335.86     13.53 o 
   7   2   5      524.50      542.13     20.81 o 
   8   2   5       93.06       78.87      7.97 o 
 -12   3   5        7.05       -3.86      3.86 o 
 -11   3   5        9.76       -3.13      9.09 o 
 -10   3   5       32.69       28.96      2.87 o 
  -9   3   5       12.50       15.20      1.82 o 
  -8   3   5      130.66      120.91      3.15 o 
  -7   3   5      253.60      221.99      4.35 o 
  -6   3   5      744.42      683.88     14.69 o 
  -5   3   5      567.28      543.39      9.50 o 
  -4   3   5      697.71      750.08     16.81 o 
  -3   3   5      737.90      764.77     18.27 o 
  -2   3   5     1193.57     1236.15     40.92 o 
  -1   3   5     1442.01     1395.41     55.60 o 
   0   3   5     1612.94     1531.55     42.97 o 
   1   3   5      670.89      672.76     13.20 o 
   2   3   5      427.78      437.39      8.24 o 
   3   3   5      422.50      421.31      7.97 o 
   4   3   5      373.63      372.27      9.57 o 
   5   3   5      315.14      305.20     11.59 o 
   6   3   5       63.86       69.50      5.74 o 
   7   3   5       36.41       43.78      4.17 o 
   8   3   5        0.24       -4.90      4.90 o 
 -12   4   5        1.08        4.00      3.99 o 
 -11   4   5       33.56       39.24      4.16 o 
 -10   4   5       95.87       90.67      4.88 o 
  -9   4   5        2.37       -1.02      1.98 o 
  -8   4   5      117.03      126.72      6.22 o 
  -7   4   5      236.84      228.92      4.97 o 
  -6   4   5       12.73       14.39      1.84 o 
  -5   4   5      568.18      558.85      9.76 o 
  -4   4   5      606.53      574.44     11.90 o 
  -3   4   5       40.61       46.28      2.53 o 
  -2   4   5     1263.06     1315.57     26.98 o 
  -1   4   5      739.24      790.89     15.31 o 
   0   4   5       63.19       54.85      2.72 o 
   1   4   5      713.26      705.50     15.33 o 
   2   4   5      280.12      294.10      5.29 o 
   3   4   5      110.92      113.64      4.87 o 
   4   4   5      544.26      574.08     12.91 o 
   5   4   5      140.41      163.11      8.22 o 
   6   4   5       12.99       13.07      6.78 o 
   7   4   5       50.15       33.96      3.93 o 
   8   4   5        9.68       -2.01      3.46 o 
 -12   5   5        3.75        4.20      3.55 o 
 -11   5   5       18.66       18.19      2.87 o 
 -10   5   5       11.40       18.33      2.82 o 
  -9   5   5      107.46      110.60      3.77 o 
  -8   5   5        6.32        6.90      1.58 o 
  -7   5   5       32.20       40.14      2.33 o 
  -6   5   5       82.01       87.16      2.95 o 
  -5   5   5       41.88       55.44      1.83 o 
  -4   5   5      355.79      434.24      7.24 o 
  -3   5   5     1791.71     2077.20     40.08 o 
  -2   5   5      499.95      578.65      9.29 o 
  -1   5   5       15.19        9.62      1.11 o 
   0   5   5       72.05       67.50      2.69 o 
   1   5   5       76.39       85.72      6.12 o 
   2   5   5      604.29      651.84     12.03 o 
   3   5   5      627.13      665.62     12.01 o 
   4   5   5      261.80      278.69      5.46 o 
   5   5   5       37.81       41.19      4.67 o 
   6   5   5       34.50       38.91      3.96 o 
   7   5   5        0.52       -0.80      4.35 o 
   8   5   5       25.31       17.87      8.21 o 
 -12   6   5        4.18        9.55      3.87 o 
 -11   6   5       48.13       43.14      3.60 o 
 -10   6   5      116.82       97.89      4.31 o 
  -9   6   5      184.28      207.20     10.14 o 
  -8   6   5      267.26      313.29     10.71 o 
  -7   6   5        5.79       19.65      1.95 o 
  -6   6   5      116.77      136.13      3.41 o 
  -5   6   5      217.87      215.43      4.62 o 
  -4   6   5      419.98      424.97      7.19 o 
  -3   6   5      167.40      195.52      3.79 o 
  -2   6   5        0.13        8.43      1.38 o 
  -1   6   5        2.71        3.18      1.40 o 
   0   6   5      116.27      119.66      4.00 o 
   1   6   5       47.39       45.45      2.02 o 
   2   6   5       22.44       22.15      2.50 o 
   3   6   5      181.51      175.73      5.44 o 
   4   6   5      134.71      128.40      3.57 o 
   5   6   5      173.62      171.44      9.30 o 
   6   6   5       26.12       23.39      2.93 o 
   7   6   5       43.80       38.48      3.57 o 
   8   6   5       21.64       22.24      5.39 o 
 -12   7   5       29.20       31.81     10.50 o 
 -11   7   5       15.52        4.25      3.51 o 
 -10   7   5        0.06       -1.23      2.66 o 
  -9   7   5       12.16       16.19      2.08 o 
  -8   7   5       10.75       11.34      2.07 o 
  -7   7   5      515.28      504.88     18.41 o 
  -6   7   5     1071.98     1102.65     21.36 o 
  -5   7   5      476.62      461.17      9.17 o 
  -4   7   5       42.63       37.86      1.64 o 
  -3   7   5       14.47       17.59      1.27 o 
  -2   7   5      368.05      373.29      8.26 o 
  -1   7   5     1883.31     1875.10     32.69 o 
   0   7   5     2211.94     2261.46     40.44 o 
   1   7   5      529.66      527.96     11.02 o 
   2   7   5        0.51        1.44      1.57 o 
   3   7   5        0.16       -0.45      1.50 o 
   4   7   5      108.04      107.19      4.85 o 
   5   7   5      466.12      464.64     15.15 o 
   6   7   5      195.02      200.46      8.16 o 
   7   7   5       18.23       27.01      4.14 o 
 -11   8   5       32.43       35.80      4.58 o 
 -10   8   5       19.87       21.01      3.78 o 
  -9   8   5        1.27        1.16      3.22 o 
  -8   8   5       10.10       20.60      2.02 o 
  -7   8   5       31.44       43.47      1.93 o 
  -6   8   5       60.04       57.03      2.97 o 
  -5   8   5       90.51      106.17      2.63 o 
  -4   8   5      115.24      132.09      3.44 o 
  -3   8   5       29.91       29.58      1.41 o 
  -2   8   5      279.81      287.01      5.09 o 
  -1   8   5      107.22      106.38      2.51 o 
   0   8   5        2.19        1.98      1.84 o 
   1   8   5      143.97      171.11      3.43 o 
   2   8   5       35.65       41.41      2.55 o 
   3   8   5       24.21       25.47      2.63 o 
   4   8   5       86.21       91.16      3.33 o 
   5   8   5      122.64      118.30      7.25 o 
   6   8   5        0.22        1.29      9.41 o 
   7   8   5        0.77        3.99      3.48 o 
 -11   9   5        3.08        7.24      7.10 o 
 -10   9   5        0.20        2.47      2.76 o 
  -9   9   5       23.45       22.39      4.15 o 
  -8   9   5       35.78       29.39      1.92 o 
  -7   9   5        6.34        6.08      1.87 o 
  -6   9   5       20.33       21.44      1.75 o 
  -5   9   5      140.27      171.52      4.77 o 
  -4   9   5      116.85       92.86      3.96 o 
  -3   9   5       22.80       45.33      1.69 o 
  -2   9   5       15.64        5.15      1.42 o 
  -1   9   5       67.08       85.24      3.60 o 
   0   9   5      115.51      131.46      3.70 o 
   1   9   5       16.68       23.52      1.50 o 
   2   9   5        1.86        3.55      1.90 o 
   3   9   5       38.85       32.87      2.93 o 
   4   9   5       93.94       94.47      3.96 o 
   5   9   5        0.65       -2.12      2.12 o 
   6   9   5       11.61       10.90      3.49 o 
 -10  10   5       74.90       64.78      6.14 o 
  -9  10   5       39.74       49.38      3.46 o 
  -8  10   5        0.67        0.78      1.83 o 
  -7  10   5        0.15        0.49      1.63 o 
  -6  10   5       51.57       61.50      2.01 o 
  -5  10   5      324.26      358.43     10.97 o 
  -4  10   5      232.18      273.01     10.42 o 
  -3  10   5       36.52       45.26      3.37 o 
  -2  10   5      141.55      122.53      5.01 o 
  -1  10   5      123.08      106.37      4.46 o 
   0  10   5       15.25       24.95      1.40 o 
   1  10   5      112.64      130.27      2.75 o 
   2  10   5       33.33       34.15      3.95 o 
   3  10   5       39.48       38.19      3.49 o 
   4  10   5      200.15      184.36     10.91 o 
   5  10   5       92.11       77.23     10.83 o 
   6  10   5        2.57       -4.02      4.02 o 
 -10  11   5        0.10       -2.25      4.90 o 
  -9  11   5        1.40        1.77      2.42 o 
  -8  11   5       39.21       37.95      4.76 o 
  -7  11   5      109.70      114.05      4.87 o 
  -6  11   5      114.32      119.87      3.23 o 
  -5  11   5       90.42       85.35      3.83 o 
  -4  11   5       13.66       14.49      1.45 o 
  -3  11   5       80.07       78.95      2.80 o 
  -2  11   5       71.99       69.47      2.02 o 
  -1  11   5      321.33      339.62     13.18 o 
   0  11   5      276.28      287.45      7.87 o 
   1  11   5       85.83       85.63      2.91 o 
   2  11   5       29.84       29.93      2.56 o 
   3  11   5        2.14        3.79      1.83 o 
   4  11   5       59.56       69.75      5.01 o 
   5  11   5       14.26       14.60      5.43 o 
  -9  12   5        0.58        1.83      4.66 o 
  -8  12   5        1.13       -3.62      3.62 o 
  -7  12   5       46.12       39.70      3.95 o 
  -6  12   5        4.37        5.21      2.17 o 
  -5  12   5       10.38        8.38      1.80 o 
  -4  12   5       17.41       16.30      2.25 o 
  -3  12   5        2.12        2.13      1.22 o 
  -2  12   5       10.86       16.66      1.73 o 
  -1  12   5        0.32        1.93      1.23 o 
   0  12   5        0.81        1.34      1.65 o 
   1  12   5       79.51       61.19      2.20 o 
   2  12   5        4.47        2.72      1.79 o 
   3  12   5        2.30        3.23      3.63 o 
   4  12   5        3.62       11.69      3.58 o 
   5  12   5        5.49        5.66      4.94 o 
  -8  13   5       19.91       20.85      4.39 o 
  -7  13   5        7.32        9.41      4.64 o 
  -6  13   5        9.91        9.82      2.40 o 
  -5  13   5        3.49        3.76      1.53 o 
  -4  13   5       42.10       30.47      2.35 o 
  -3  13   5       50.56       37.89      4.13 o 
  -2  13   5       11.61        8.68      1.85 o 
  -1  13   5       31.87       39.85      2.38 o 
   0  13   5       54.82       54.53      4.10 o 
   1  13   5        1.11        3.40      2.93 o 
   2  13   5       20.47       17.74      8.45 o 
   3  13   5       32.81       20.11      3.79 o 
   4  13   5        0.72        2.43      4.41 o 
  -6  14   5       29.15       33.95      4.48 o 
  -5  14   5       20.35       26.68      7.33 o 
  -3  14   5        1.48       -2.54      3.22 o 
  -2  14   5        5.86        3.29      2.25 o 
  -1  14   5        0.71        3.87      2.25 o 
   0  14   5        3.45       -2.39      2.95 o 
   1  14   5       14.92       10.91      5.64 o 
   2  14   5        0.10       -3.27      3.27 o 
   3  14   5        0.03       -4.48      4.48 o 
  -3  15   5       51.30       46.41      6.45 o 
  -1  15   5        6.06       15.95      8.18 o 
   0  15   5        0.45       -1.94      5.91 o 
 -12   0   6        3.71        8.40      6.87 o 
 -11   0   6        9.84       13.56      6.71 o 
 -10   0   6      105.53      112.29      7.53 o 
  -9   0   6      183.12      207.55      9.40 o 
  -8   0   6      279.38      287.65     10.73 o 
  -7   0   6      213.08      194.21      9.32 o 
  -6   0   6      354.38      320.02     10.40 o 
  -5   0   6        1.49        2.61      4.77 o 
  -4   0   6      101.48       97.94      3.58 o 
  -3   0   6        0.14        7.86      2.49 o 
  -2   0   6     1270.21     1302.60     32.12 o 
  -1   0   6     5116.28     5781.69    164.24 o 
   0   0   6      351.34      393.92     11.99 o 
   1   0   6      712.93      796.86     28.49 o 
   2   0   6        2.85        3.89      2.39 o 
   3   0   6      140.78      120.44      6.74 o 
   4   0   6      777.04      715.74     35.48 o 
   5   0   6      890.15      916.64     49.62 o 
   6   0   6      243.72      290.31     17.28 o 
   7   0   6        0.58       21.17      9.46 o 
 -12   1   6       25.56       32.25      6.82 o 
 -11   1   6       83.56       86.21      5.76 o 
 -10   1   6       77.99       58.29      6.09 o 
  -9   1   6        6.85        9.43      4.23 o 
  -8   1   6      346.12      351.57      9.57 o 
  -7   1   6        5.46        6.48      2.96 o 
  -6   1   6      719.01      762.73     17.91 o 
  -5   1   6     1080.26     1134.63     21.09 o 
  -4   1   6      309.86      307.36      6.38 o 
  -3   1   6       83.52       70.90      2.70 o 
  -2   1   6       12.89        5.52      1.55 o 
  -1   1   6      237.81      239.55      7.64 o 
   0   1   6       49.91       44.78      4.44 o 
   1   1   6     1183.08     1199.06     30.43 o 
   2   1   6        3.23        3.30      1.50 o 
   3   1   6       69.50       72.28      2.76 o 
   4   1   6       10.88       35.16      4.79 o 
   5   1   6       18.25       20.25      4.61 o 
   6   1   6        2.94        1.17      4.63 o 
   7   1   6        1.35        4.28     13.68 o 
 -12   2   6       20.81       23.40      4.79 o 
 -11   2   6       11.40       24.65      4.55 o 
 -10   2   6       23.48       16.87      2.18 o 
  -9   2   6        7.35        3.85      4.10 o 
  -8   2   6       22.81       18.09      2.67 o 
  -7   2   6       51.95       53.00      3.58 o 
  -6   2   6       51.83       49.47      2.25 o 
  -5   2   6       12.48       11.04      1.77 o 
  -4   2   6      663.01      648.54     23.61 o 
  -3   2   6       33.76       26.36      2.35 o 
  -2   2   6        1.90        5.60      1.71 o 
  -1   2   6       14.04       15.88      2.95 o 
   0   2   6      281.99      320.84      6.97 o 
   1   2   6      236.43      218.52      4.13 o 
   2   2   6      229.73      222.16      4.85 o 
   3   2   6       72.98       71.19      2.95 o 
   4   2   6       29.02       20.79      4.29 o 
   5   2   6        8.00       14.90      3.78 o 
   6   2   6        1.11        7.91      4.69 o 
   7   2   6        2.40        0.63      4.64 o 
 -12   3   6        7.10        8.52      4.80 o 
 -11   3   6       90.13       95.94      9.57 o 
 -10   3   6       56.86       42.28      3.24 o 
  -9   3   6        0.30       -2.16      2.16 o 
  -8   3   6       19.75       14.72      1.76 o 
  -7   3   6       69.80       95.57      3.15 o 
  -6   3   6      581.38      663.06     14.09 o 
  -5   3   6      887.22      896.46     18.26 o 
  -4   3   6      848.07      977.46     18.10 o 
  -3   3   6      181.20      165.61      7.22 o 
  -2   3   6      158.22      157.54      4.31 o 
  -1   3   6       60.15       57.93      2.97 o 
   0   3   6      836.13      834.63     36.92 o 
   1   3   6      717.00      751.18     18.13 o 
   2   3   6       30.74       39.72      1.89 o 
   3   3   6      103.06       98.53      4.51 o 
   4   3   6      430.37      443.46     21.65 o 
   5   3   6        5.74        1.66      4.17 o 
   6   3   6       33.51       32.10      6.39 o 
   7   3   6        9.46       12.29      3.83 o 
 -12   4   6        0.15        9.79      3.80 o 
 -11   4   6       69.74       77.81      7.65 o 
 -10   4   6       17.32       22.67      4.70 o 
  -9   4   6        9.34       13.65      8.49 o 
  -8   4   6       66.43       59.67      5.99 o 
  -7   4   6       19.81       22.85      2.08 o 
  -6   4   6       48.26       46.84      2.04 o 
  -5   4   6       25.34       17.77      1.37 o 
  -4   4   6       46.02       59.61      2.09 o 
  -3   4   6      523.69      519.93     12.09 o 
  -2   4   6      413.03      434.25     10.01 o 
  -1   4   6     1039.18     1167.50     47.42 o 
   0   4   6      383.75      405.81     13.98 o 
   1   4   6      397.74      401.87      7.95 o 
   2   4   6      126.60      116.75      3.01 o 
   3   4   6      190.53      179.56      4.86 o 
   4   4   6      411.80      423.39     15.36 o 
   5   4   6      173.99      197.92      6.53 o 
   6   4   6      143.48      144.91     17.23 o 
   7   4   6       33.23       37.34      4.63 o 
 -12   5   6        7.44        4.39      6.50 o 
 -11   5   6        4.51        5.89      2.85 o 
 -10   5   6       37.32       38.09      4.64 o 
  -9   5   6      133.69      121.25      4.28 o 
  -8   5   6      494.94      471.33     15.12 o 
  -7   5   6      129.97      112.00      5.54 o 
  -6   5   6       88.07       99.85      4.36 o 
  -5   5   6        1.44        4.46      1.12 o 
  -4   5   6      280.88      291.88      5.67 o 
  -3   5   6      642.57      624.69     15.66 o 
  -2   5   6      810.53      770.91     19.23 o 
  -1   5   6      188.69      195.58      6.60 o 
   0   5   6       84.78       67.15      2.25 o 
   1   5   6        3.46        8.39      1.40 o 
   2   5   6        3.31        3.68      1.85 o 
   3   5   6      221.40      200.20      5.24 o 
   4   5   6       15.79       16.83      2.31 o 
   5   5   6        2.18        5.37      2.51 o 
   6   5   6       58.09       58.05      5.68 o 
   7   5   6       23.71       17.21      7.20 o 
 -12   6   6        5.98       -0.30      5.43 o 
 -11   6   6        3.42        4.95      7.06 o 
 -10   6   6       88.47       89.59      4.66 o 
  -9   6   6       18.32       19.38      2.62 o 
  -8   6   6       10.36        5.00      1.76 o 
  -7   6   6       52.53       64.63      2.82 o 
  -6   6   6       29.33       38.55      2.10 o 
  -5   6   6      120.27      110.89      2.41 o 
  -4   6   6      665.95      645.46     13.19 o 
  -3   6   6      370.62      369.92      7.70 o 
  -2   6   6       17.27       28.70      3.10 o 
  -1   6   6       36.73       57.69      2.74 o 
   0   6   6      106.79      134.52      6.22 o 
   1   6   6      253.85      237.94      8.56 o 
   2   6   6      457.64      435.45     11.01 o 
   3   6   6      194.19      195.30      5.83 o 
   4   6   6        5.90        6.44      2.92 o 
   5   6   6       19.13       34.08     10.93 o 
   6   6   6        0.67        2.51      4.16 o 
 -11   7   6        9.24        5.76      3.38 o 
 -10   7   6        0.34       -0.62      3.03 o 
  -9   7   6        0.70        3.73      2.31 o 
  -8   7   6        0.29       -0.34      1.79 o 
  -7   7   6       84.90       98.91      2.94 o 
  -6   7   6       75.58      123.70      3.33 o 
  -5   7   6       22.68       49.03      2.36 o 
  -4   7   6      145.92      192.13      4.00 o 
  -3   7   6        4.59        5.68      1.65 o 
  -2   7   6        5.45        7.19      1.51 o 
  -1   7   6       37.80       48.49      2.06 o 
   0   7   6       73.10       92.80      2.81 o 
   1   7   6        7.68       18.21      3.08 o 
   2   7   6       30.29       27.17      1.84 o 
   3   7   6        0.12        0.07      2.23 o 
   4   7   6       56.06       56.60      2.91 o 
   5   7   6        0.58        5.05      2.86 o 
   6   7   6        0.39        0.65      7.00 o 
 -11   8   6       37.98       38.16      5.77 o 
 -10   8   6        0.24        2.51      2.39 o 
  -9   8   6       25.56       14.11      2.82 o 
  -8   8   6        1.32        2.77      1.65 o 
  -7   8   6       61.68       56.00      2.37 o 
  -6   8   6       18.03       13.95      2.24 o 
  -5   8   6       17.12       20.18      2.17 o 
  -4   8   6       61.73       48.12      1.72 o 
  -3   8   6      603.25      614.61     13.10 o 
  -2   8   6       13.63       23.07      2.65 o 
  -1   8   6       18.27       14.75      1.78 o 
   0   8   6       31.38       36.07      1.84 o 
   1   8   6      205.67      206.69      4.79 o 
   2   8   6      327.90      335.64     10.25 o 
   3   8   6      164.99      169.50      5.99 o 
   4   8   6       53.13       54.59      3.03 o 
   5   8   6       12.83       10.66      3.89 o 
   6   8   6       25.87       23.73      3.83 o 
 -10   9   6       28.01       33.05     43.90 o 
  -9   9   6      121.18      113.24      4.76 o 
  -8   9   6      113.67      105.97      3.53 o 
  -7   9   6       64.67       63.45      2.61 o 
  -6   9   6        9.54        8.28      1.91 o 
  -5   9   6       38.25       37.21      2.05 o 
  -4   9   6      263.01      304.20      5.70 o 
  -3   9   6      300.55      335.54      7.13 o 
  -2   9   6      277.59      312.11      7.25 o 
  -1   9   6       52.56       60.16      3.20 o 
   0   9   6       15.47       13.98      3.27 o 
   1   9   6       44.49       29.82      1.90 o 
   2   9   6        2.21        4.76      1.88 o 
   3   9   6      159.54      164.70      6.81 o 
   4   9   6        2.49        7.48      3.56 o 
   5   9   6        2.31       -2.72      3.52 o 
 -10  10   6        9.20       12.71      4.55 o 
  -9  10   6        3.28        3.84      3.29 o 
  -8  10   6        1.79        0.79      2.16 o 
  -7  10   6        4.51        5.66      2.24 o 
  -6  10   6       33.17       20.72      2.59 o 
  -5  10   6       41.03       37.54      2.55 o 
  -4  10   6        5.33        3.23      1.71 o 
  -3  10   6      129.31      120.45      3.34 o 
  -2  10   6        0.26        4.26      1.40 o 
  -1  10   6       13.54        3.83      1.55 o 
   0  10   6       38.19       24.98      1.80 o 
   1  10   6       13.08        9.14      1.82 o 
   2  10   6       13.46       10.07      1.76 o 
   3  10   6       53.68       49.00      3.21 o 
   4  10   6       27.97       22.42      3.68 o 
   5  10   6        0.26        5.18      3.98 o 
  -9  11   6        3.23        0.01      2.82 o 
  -8  11   6       42.98       48.01      3.82 o 
  -7  11   6        2.65        5.71      2.01 o 
  -6  11   6        6.97        3.00      1.66 o 
  -5  11   6        3.20       -1.87      1.92 o 
  -4  11   6        5.09        3.22      1.52 o 
  -3  11   6       35.39       48.11      3.26 o 
  -2  11   6      125.25      132.64      3.81 o 
  -1  11   6        3.25        5.03      1.56 o 
   0  11   6       38.41       34.85      1.69 o 
   1  11   6        9.55        6.91      2.07 o 
   2  11   6        0.60       -2.18      2.18 o 
   3  11   6        6.52        7.21      2.63 o 
   4  11   6       23.58       17.66      5.72 o 
  -9  12   6        0.74        1.37      4.88 o 
  -8  12   6        2.16       -2.29      4.31 o 
  -7  12   6       27.79       26.32      2.29 o 
  -6  12   6       10.66       10.23      2.07 o 
  -5  12   6        5.68        6.58      2.47 o 
  -4  12   6       51.42       53.10      2.43 o 
  -3  12   6       20.53       22.31      1.77 o 
  -2  12   6        0.04        0.48      1.85 o 
  -1  12   6        3.60        2.29      1.61 o 
   0  12   6        5.18        4.47      2.03 o 
   1  12   6       31.64       34.98      6.48 o 
   2  12   6       86.72       69.40      6.92 o 
   3  12   6       20.65       18.44      5.11 o 
  -8  13   6        8.71        8.73      4.29 o 
  -7  13   6        0.82        5.08      3.92 o 
  -6  13   6       11.18        4.22      2.99 o 
  -5  13   6       13.11        8.92      3.32 o 
  -4  13   6       39.93       42.42      4.42 o 
  -3  13   6       15.55       18.91      3.84 o 
  -2  13   6        9.93        8.14      2.86 o 
  -1  13   6        0.74       -0.37      2.79 o 
   0  13   6        1.50        3.29      3.11 o 
   1  13   6        9.34       20.04      3.92 o 
   2  13   6        0.18       -0.23      4.38 o 
  -2  14   6        6.10       -1.78      5.39 o 
  -1  14   6       45.85       21.29      6.93 o 
 -12   1   7       14.36        7.71      3.79 o 
 -11   1   7        0.10        6.38      3.80 o 
 -10   1   7        0.07       -0.95      3.65 o 
  -9   1   7        9.59       17.18      4.97 o 
  -8   1   7       50.76       56.41      2.78 o 
  -7   1   7      320.26      307.97      7.66 o 
  -6   1   7       33.09       34.24      2.27 o 
  -5   1   7       97.13       77.56      3.95 o 
  -4   1   7      183.38      173.09      5.23 o 
  -3   1   7        0.44        3.30      2.25 o 
  -2   1   7      136.14      131.80      6.59 o 
  -1   1   7       94.05       99.93      3.71 o 
   0   1   7        3.51        2.02      2.08 o 
   1   1   7      513.66      480.31     20.00 o 
   2   1   7      327.91      339.13      9.00 o 
   3   1   7       20.81       28.30      3.33 o 
   4   1   7        3.43        5.88      4.49 o 
   5   1   7        0.27       -3.40      3.71 o 
   6   1   7       35.01       25.59      8.86 o 
 -12   2   7        1.84        7.30      7.01 o 
 -11   2   7       12.14        2.70      4.50 o 
 -10   2   7       53.02       47.08      7.24 o 
  -9   2   7      182.15      157.09      6.27 o 
  -8   2   7       95.23       83.15      4.61 o 
  -7   2   7       65.24       53.91      3.01 o 
  -6   2   7        1.70       -0.31      1.46 o 
  -5   2   7      204.86      198.25     10.52 o 
  -4   2   7      850.06      856.37     42.19 o 
  -3   2   7     1043.95     1075.69     52.14 o 
  -2   2   7      553.90      562.37     26.43 o 
  -1   2   7      106.59      119.68      3.63 o 
   0   2   7        7.03        6.92      1.78 o 
   1   2   7      115.31       74.74      9.47 o 
   2   2   7      368.06      327.98      9.27 o 
   3   2   7      331.13      316.85      9.86 o 
   4   2   7       61.62       71.55     15.13 o 
   5   2   7        0.00       -0.21      3.15 o 
   6   2   7        1.85        2.05      8.36 o 
 -12   3   7        6.42       14.38      4.20 o 
 -11   3   7       11.34       16.66      4.76 o 
 -10   3   7       21.05       11.97     11.74 o 
  -9   3   7       20.77       22.47      4.23 o 
  -8   3   7        0.36        4.04      3.51 o 
  -7   3   7       39.17       51.14      3.35 o 
  -6   3   7        5.30        9.76      1.67 o 
  -5   3   7        3.86        3.26      1.65 o 
  -4   3   7        1.43        3.62      1.70 o 
  -3   3   7        4.45       -0.65      2.65 o 
  -2   3   7       38.59       23.46      4.29 o 
  -1   3   7       60.48       55.27      2.33 o 
   0   3   7        2.81        4.84      1.83 o 
   1   3   7       71.61       77.75      4.68 o 
   2   3   7       61.13       62.09      2.38 o 
   3   3   7       64.15       62.21      2.68 o 
   4   3   7       80.91       79.23      5.01 o 
   5   3   7       30.81       32.58      5.06 o 
   6   3   7       21.77       23.79      6.48 o 
 -12   4   7       22.93        2.91      3.77 o 
 -11   4   7       13.33       26.17     39.23 o 
 -10   4   7        0.13       -2.88      2.88 o 
  -9   4   7        2.23       -1.72      2.18 o 
  -8   4   7       12.43       15.36      2.40 o 
  -7   4   7       47.38       37.75      2.63 o 
  -6   4   7      217.96      175.92      6.26 o 
  -5   4   7      197.55      176.97      4.58 o 
  -4   4   7       31.47       42.93      2.03 o 
  -3   4   7       70.72       83.69      3.94 o 
  -2   4   7       20.33       35.50      2.50 o 
  -1   4   7      122.32       91.98      2.91 o 
   0   4   7      289.68      267.92     12.49 o 
   1   4   7      107.46       99.84      6.57 o 
   2   4   7       30.61       25.63      1.89 o 
   3   4   7       85.26       96.31      7.19 o 
   4   4   7        0.65       -4.22      4.22 o 
   5   4   7       15.96       13.92      4.40 o 
 -11   5   7        0.34        2.64      4.44 o 
 -10   5   7        0.79       -1.11      4.44 o 
  -9   5   7       16.99       27.16      2.82 o 
  -8   5   7       45.43       56.60      2.48 o 
  -7   5   7      149.32      169.96      5.92 o 
  -6   5   7        9.21       11.46      1.08 o 
  -5   5   7       23.13       27.56      4.40 o 
  -4   5   7       48.54       56.74      2.41 o 
  -3   5   7        6.72        4.36      1.54 o 
  -2   5   7      101.42      101.39      4.38 o 
  -1   5   7       55.45       56.86      3.34 o 
   0   5   7        0.34        3.46      3.28 o 
   1   5   7      194.28      194.59      5.34 o 
   2   5   7      111.39      129.85      4.67 o 
   3   5   7        9.03       19.82      8.26 o 
   4   5   7        2.89        2.21      6.71 o 
   5   5   7        3.35        1.52      4.20 o 
 -11   6   7       25.22       17.39      3.62 o 
 -10   6   7       18.14       14.63      2.68 o 
  -9   6   7        6.49        7.62      2.09 o 
  -8   6   7        6.46        7.12      3.61 o 
  -7   6   7       36.24       29.06      3.90 o 
  -6   6   7      115.08       97.25      3.77 o 
  -5   6   7      230.89      238.40      7.26 o 
  -4   6   7      247.96      286.81      5.29 o 
  -3   6   7       47.50       78.57      3.90 o 
  -2   6   7       74.32       93.29      6.45 o 
  -1   6   7      169.28      163.77      6.24 o 
   0   6   7      232.44      229.52      8.44 o 
   1   6   7      104.47      114.63      6.44 o 
   2   6   7       42.80       55.25      5.49 o 
   3   6   7       15.02       10.15      8.08 o 
   4   6   7        3.14        4.60      5.34 o 
   5   6   7       29.17       24.49      3.68 o 
 -11   7   7       18.34        3.43      6.34 o 
 -10   7   7       35.33       37.09      2.99 o 
  -9   7   7       11.83       11.79      4.22 o 
  -8   7   7       20.99       13.29      2.80 o 
  -7   7   7        0.49       -2.73      2.73 o 
  -6   7   7        0.03        1.00      2.07 o 
  -5   7   7      105.65      108.20      2.84 o 
  -4   7   7       65.70       69.11      2.43 o 
  -3   7   7       12.84        5.66      1.97 o 
  -2   7   7      142.14      119.85      4.08 o 
  -1   7   7      201.05      184.85      8.99 o 
   0   7   7        0.34        3.10      2.91 o 
   1   7   7        1.65        2.35      3.81 o 
   2   7   7        1.72        4.70      3.91 o 
   3   7   7       43.31       36.33      2.75 o 
   4   7   7      155.40      139.54      6.25 o 
   5   7   7       34.04       36.70     12.04 o 
 -10   8   7        1.14       -3.76      3.76 o 
  -9   8   7        0.33       -3.40      3.40 o 
  -8   8   7        4.18        3.15      2.31 o 
  -7   8   7       39.63       33.50      2.67 o 
  -6   8   7       83.21       72.21      3.23 o 
  -5   8   7      100.13       85.90      5.90 o 
  -4   8   7       18.81       32.07      1.57 o 
  -3   8   7        4.89       -0.41      1.68 o 
  -2   8   7        0.34        5.44      1.87 o 
  -1   8   7       51.66       46.35      2.25 o 
   0   8   7      112.33       93.83      3.31 o 
   1   8   7       39.13       32.31      2.20 o 
   2   8   7        0.14       -0.90      2.35 o 
   3   8   7       15.39        6.35      2.85 o 
   4   8   7        2.24        2.99      3.85 o 
 -10   9   7       11.36        2.54      4.29 o 
  -9   9   7        9.82       11.28      2.46 o 
  -8   9   7        6.69        8.58      2.69 o 
  -7   9   7        0.56       -1.03      2.37 o 
  -6   9   7        2.28        2.47      2.06 o 
  -5   9   7       16.11       11.16      2.79 o 
  -4   9   7       25.56       19.26      1.58 o 
  -3   9   7       12.96       13.92      1.75 o 
  -2   9   7        3.60        3.54      1.61 o 
  -1   9   7        1.48        1.18      2.36 o 
   0   9   7        0.07        2.03      2.22 o 
   1   9   7        6.90        6.65      2.09 o 
   2   9   7        0.50       -0.83      3.24 o 
   3   9   7       10.08       15.70      3.56 o 
   4   9   7        1.62       -3.49      3.49 o 
  -9  10   7        1.56        3.79      3.36 o 
  -8  10   7        0.43        2.77      4.79 o 
  -7  10   7       19.60       26.12      3.36 o 
  -6  10   7       92.29      103.94      4.53 o 
  -5  10   7       29.80       42.21      3.86 o 
  -4  10   7       70.72       79.60      4.05 o 
  -3  10   7       57.75       41.78      3.59 o 
  -2  10   7       16.34       21.20      2.03 o 
  -1  10   7       68.30       76.56      4.14 o 
   0  10   7      118.44      123.12      4.37 o 
   1  10   7       57.48       76.03      9.97 o 
   2  10   7        0.97        0.03      2.97 o 
   3  10   7        0.31       -0.52      3.58 o 
  -8  11   7        0.26        0.85      2.50 o 
  -7  11   7        0.21        0.12      2.95 o 
  -6  11   7        9.04       14.02      2.78 o 
  -5  11   7       24.81       33.49      2.52 o 
  -4  11   7        1.30       -0.46      1.87 o 
  -3  11   7        9.59        5.88      2.44 o 
  -2  11   7       14.14       14.84      5.63 o 
  -1  11   7        6.84        2.22      2.64 o 
   0  11   7        8.61        8.29      3.22 o 
   1  11   7        1.61        4.91      2.75 o 
   2  11   7        0.57       15.70      4.95 o 
  -7  12   7        7.63        6.53      4.00 o 
  -6  12   7        0.99       -2.28      4.02 o 
  -5  12   7        0.21        0.38      2.18 o 
  -4  12   7       18.31       11.89      3.33 o 
  -3  12   7       10.15        4.52      3.59 o 
  -2  12   7       17.40       10.72      2.73 o 
  -1  12   7        1.92        1.66      2.50 o 
   0  12   7        0.22       -3.70      4.36 o 
   1  12   7        4.58        6.81      3.43 o 
  -3  13   7        2.01        0.27      3.46 o 
  -2  13   7        5.91        0.56      3.44 o 
  -1  13   7       11.63        8.50      3.80 o 
   0  13   7        8.04        9.61      4.13 o 
 -11   0   8       31.10       21.04      6.34 o 
 -10   0   8       39.93       41.77      6.79 o 
  -9   0   8       23.30       32.37      7.42 o 
  -8   0   8       25.86        9.95      4.65 o 
  -7   0   8      214.76      223.46     14.25 o 
  -6   0   8      122.05      131.94     16.07 o 
  -5   0   8      213.56      224.84     12.80 o 
  -4   0   8      167.51      177.02      9.93 o 
  -3   0   8        3.80        2.22      2.91 o 
  -2   0   8       37.18       27.81     11.84 o 
  -1   0   8        1.12       -5.75      6.07 o 
   0   0   8      202.10      156.43      7.95 o 
   1   0   8        8.54       10.72      4.24 o 
   2   0   8        9.73        7.49      4.50 o 
   3   0   8       37.17       28.40      4.97 o 
   4   0   8       95.28      102.75      8.80 o 
 -11   1   8        1.32       -1.93      3.29 o 
 -10   1   8        0.40       -3.39      3.50 o 
  -9   1   8        9.22        1.85      4.30 o 
  -8   1   8       30.10       32.17      3.75 o 
  -7   1   8      152.85      138.05      6.28 o 
  -6   1   8       68.34       56.89      2.47 o 
  -5   1   8       32.31       27.01      4.97 o 
  -4   1   8        1.08       -2.31      3.25 o 
  -3   1   8       37.54       30.51      6.15 o 
  -2   1   8       86.14       75.87      4.15 o 
  -1   1   8       57.08       60.43      4.08 o 
   0   1   8      606.98      571.13     47.51 o 
   1   1   8        1.81        6.07      4.16 o 
   2   1   8       26.27       31.83      5.19 o 
   3   1   8       13.55       12.10      4.77 o 
   4   1   8       27.34        9.85      6.68 o 
 -11   2   8        0.09       -4.28      4.28 o 
 -10   2   8        0.49       -5.27     10.41 o 
  -9   2   8        4.57       -2.02      4.16 o 
  -8   2   8        0.69        5.25      2.65 o 
  -7   2   8       61.16       48.10      2.33 o 
  -6   2   8       18.04       24.48      2.58 o 
  -5   2   8       65.09       59.65      4.31 o 
  -4   2   8       10.51        7.08      3.68 o 
  -3   2   8        0.34        6.13      2.51 o 
  -2   2   8       46.06       30.07      3.23 o 
  -1   2   8        8.20        6.48      4.83 o 
   0   2   8        6.23        2.05      3.33 o 
   1   2   8       79.35       73.55      4.74 o 
   2   2   8        0.16        1.94      4.57 o 
   3   2   8       20.80       14.57      3.71 o 
   4   2   8        0.45        0.96      4.40 o 
 -11   3   8        3.96       -2.03      3.44 o 
 -10   3   8       14.67       19.44      3.63 o 
  -9   3   8       23.77       25.21      6.19 o 
  -8   3   8        0.37       -2.59      2.59 o 
  -7   3   8       76.51       70.40      2.41 o 
  -6   3   8       72.44       63.16      5.64 o 
  -5   3   8        2.54        3.58      2.29 o 
  -4   3   8        1.60       -1.20      3.97 o 
  -3   3   8       64.58       45.95      3.71 o 
  -2   3   8       78.87       67.37      4.30 o 
  -1   3   8      303.42      307.44     26.22 o 
   0   3   8      154.15      179.48      9.84 o 
   1   3   8       14.72       19.76      4.92 o 
   2   3   8        7.25        2.46      4.31 o 
   3   3   8        0.95        7.54      4.39 o 
   4   3   8       17.17       10.28      3.58 o 
 -11   4   8        6.26       12.10     11.39 o 
 -10   4   8       12.80        2.95      4.27 o 
  -9   4   8       12.42        8.99      4.55 o 
  -8   4   8       13.56       18.39      5.75 o 
  -7   4   8       75.36       83.82      2.81 o 
  -6   4   8       92.93      102.05      5.31 o 
  -5   4   8      128.41      150.18     10.50 o 
  -4   4   8        0.98        1.19      2.52 o 
  -3   4   8       52.14       54.43      5.00 o 
  -2   4   8        0.32       -2.59      2.59 o 
  -1   4   8        7.07        3.59      2.72 o 
   0   4   8       33.00       41.39      6.75 o 
   1   4   8        1.23        6.21      3.35 o 
   2   4   8        0.23       -0.72      3.94 o 
   3   4   8       22.41       19.55      3.13 o 
   4   4   8        0.58       -2.03      6.62 o 
 -11   5   8        3.85        7.54      4.37 o 
 -10   5   8        0.86        4.21      4.25 o 
  -9   5   8       33.15       20.29      3.31 o 
  -8   5   8        0.55        0.75      6.41 o 
  -7   5   8        8.92       18.41      6.07 o 
  -6   5   8        0.81        0.42      1.60 o 
  -5   5   8       39.65       25.65      2.22 o 
  -4   5   8      185.16      144.93      5.97 o 
  -3   5   8       81.71       58.34      2.98 o 
  -2   5   8       83.00       86.37      7.89 o 
  -1   5   8        0.32       -3.01      3.01 o 
   0   5   8       76.29       60.58      4.91 o 
   1   5   8       39.19       32.73      8.13 o 
   2   5   8      140.54      117.32      6.37 o 
   3   5   8       43.92       46.61     61.31 o 
   4   5   8        7.89        8.94      5.34 o 
 -10   6   8        0.10       -2.84      3.37 o 
  -9   6   8        9.46        7.38      3.75 o 
  -8   6   8       19.15       15.14      5.76 o 
  -7   6   8       36.58       37.04      4.28 o 
  -6   6   8       20.42       24.00      2.23 o 
  -5   6   8       46.27       51.37      3.09 o 
  -4   6   8        0.13       -0.54      2.70 o 
  -3   6   8       16.76       10.94      2.45 o 
  -2   6   8       58.72       51.17      3.21 o 
  -1   6   8       13.14       17.47      3.05 o 
   0   6   8       19.59       19.04      6.04 o 
   1   6   8       92.16       80.49      9.31 o 
   2   6   8        0.12       -5.46      5.46 o 
   3   6   8        8.34        3.59      3.96 o 
 -10   7   8        1.42        1.68      4.04 o 
  -9   7   8       11.76        5.58      3.26 o 
  -8   7   8        3.25        4.81      5.10 o 
  -7   7   8        1.44        6.51      2.84 o 
  -6   7   8        0.94       -3.47      5.14 o 
  -5   7   8        0.57        1.18      2.74 o 
  -4   7   8        1.44        1.43      2.17 o 
  -3   7   8        4.26        2.62      2.53 o 
  -2   7   8        6.69        8.90      2.44 o 
  -1   7   8       40.64       47.29      3.23 o 
   0   7   8        0.92        7.21      3.65 o 
   1   7   8       10.57       13.00      3.13 o 
   2   7   8        0.32        4.08      4.99 o 
   3   7   8        0.24        5.34      3.67 o 
  -9   8   8        9.62        5.97      2.89 o 
  -8   8   8       50.88       48.98      3.57 o 
  -7   8   8       32.19       37.44      3.61 o 
  -6   8   8        8.44       17.42      3.04 o 
  -5   8   8        9.69       15.64      3.59 o 
  -4   8   8       25.63       20.34      6.24 o 
  -3   8   8       92.05       95.63      6.96 o 
  -2   8   8       59.43       61.01      8.08 o 
  -1   8   8        9.28       15.20      2.97 o 
   0   8   8        2.86       -2.25      3.56 o 
   1   8   8        8.10        6.67      3.02 o 
   2   8   8        3.13        7.72      2.77 o 
  -9   9   8        1.62       -0.03      3.54 o 
  -8   9   8        2.94        0.44      2.91 o 
  -7   9   8        0.81        0.47      3.49 o 
  -6   9   8        0.90       -5.20      5.20 o 
  -5   9   8       38.28       29.07      4.41 o 
  -4   9   8      109.83      110.75     11.38 o 
  -3   9   8        7.79        9.16      1.95 o 
  -2   9   8       35.15       30.17      5.10 o 
  -1   9   8        0.31        2.26      5.12 o 
   0   9   8        0.13       -2.03      3.48 o 
   1   9   8       36.58       25.98      3.42 o 
   2   9   8       60.84       56.46      8.50 o 
  -8  10   8        5.75        4.82      5.75 o 
  -7  10   8        0.12        1.76      3.21 o 
  -6  10   8        1.27       -0.76      3.19 o 
  -5  10   8        9.84        4.34      5.76 o 
  -4  10   8        5.50        9.80      3.41 o 
  -3  10   8        6.37       10.64      4.97 o 
  -2  10   8        2.28        3.22      3.25 o 
  -1  10   8        0.21       -2.89      5.54 o 
   0  10   8        0.70        1.06      4.58 o 
   1  10   8        0.02       -2.53      2.53 o 
  -7  11   8        3.27       -0.81      2.84 o 
  -6  11   8        7.45        6.95      4.32 o 
  -5  11   8        2.29        4.05      7.59 o 
  -4  11   8        1.97        7.54      3.01 o 
  -3  11   8       17.26       21.01      3.09 o 
  -2  11   8        4.08        4.07      2.89 o 
  -1  11   8        7.34        4.24      3.92 o 
   0  11   8        0.18        1.96      4.14 o 
  -5  12   8        0.70       -3.74      3.74 o 
  -4  12   8        1.23        1.06      3.14 o 
  -3  12   8       13.09        9.64      4.58 o 
  -2  12   8        7.90       28.11      3.75 o 
 -10   1   9        3.52        4.52      6.52 o 
  -9   1   9       22.00       11.19      4.41 o 
  -8   1   9       51.30       59.05      9.97 o 
  -7   1   9        3.25        7.42      7.03 o 
  -6   1   9        0.10       -0.53      2.39 o 
  -5   1   9        0.03       -0.66      2.44 o 
  -4   1   9       28.94       18.89      3.07 o 
  -3   1   9      128.84      118.57     16.19 o 
  -2   1   9       82.23       95.65      7.63 o 
  -1   1   9        2.75        6.50      3.27 o 
   0   1   9        8.77       -4.23      4.23 o 
   1   1   9        0.18       -7.04      7.04 o 
   2   1   9       12.78       11.38      3.44 o 
 -10   2   9        0.17       -6.20      6.20 o 
  -9   2   9        1.41        1.99      4.31 o 
  -8   2   9       33.51       41.45      3.97 o 
  -7   2   9        0.41       -7.75     12.16 o 
  -6   2   9        0.02        6.29      4.30 o 
  -5   2   9       10.96        8.00      6.84 o 
  -4   2   9       33.16       32.13      4.63 o 
  -3   2   9       13.04       12.06      4.24 o 
  -2   2   9        0.34       -5.12      6.12 o 
  -1   2   9        0.55        1.89      3.60 o 
   0   2   9       57.66       50.13      4.62 o 
   1   2   9       31.62       24.33      3.67 o 
   2   2   9       59.08       56.46      4.35 o 
 -10   3   9        7.23        3.14      4.16 o 
  -9   3   9        3.99        0.13      5.43 o 
  -8   3   9       28.04       22.31      3.61 o 
  -7   3   9        9.76       10.24      4.48 o 
  -6   3   9       30.40       21.32      3.63 o 
  -5   3   9       15.34        8.77      5.74 o 
  -4   3   9       32.35       24.13      2.87 o 
  -3   3   9       19.95       14.37      2.51 o 
  -2   3   9       27.66       24.86      6.59 o 
  -1   3   9       20.58       21.63      5.43 o 
   0   3   9       10.69        9.39      4.25 o 
   1   3   9        4.93        4.83      3.37 o 
   2   3   9        3.63        6.05      2.95 o 
 -10   4   9        3.06        3.22      4.03 o 
  -9   4   9        0.58       -1.19      3.25 o 
  -8   4   9        5.24        6.16      4.14 o 
  -7   4   9       27.18       12.67      7.70 o 
  -6   4   9        5.75        3.17      2.97 o 
  -5   4   9        8.09       12.04      2.98 o 
  -4   4   9        8.58        8.84      2.63 o 
  -3   4   9        0.31       -0.84      2.60 o 
  -2   4   9       30.93       22.33      3.37 o 
  -1   4   9       39.00       38.63      4.73 o 
   0   4   9        7.54        4.83      9.59 o 
   1   4   9       10.40       14.53      3.52 o 
   2   4   9        5.79       11.78      4.06 o 
  -9   5   9       14.07       11.56      6.14 o 
  -8   5   9        8.15       16.56     34.70 o 
  -7   5   9        0.05        5.31      5.02 o 
  -6   5   9        0.08       -1.07      4.14 o 
  -5   5   9        0.88        3.43      4.19 o 
  -4   5   9        2.85        1.89      4.32 o 
  -3   5   9       80.03       81.69     10.40 o 
  -2   5   9       23.94       40.41      5.24 o 
  -1   5   9        0.28       -2.47      4.74 o 
   0   5   9        5.46       11.91      5.13 o 
   1   5   9        0.22       -0.28      4.82 o 
  -9   6   9        5.05        3.92      4.93 o 
  -8   6   9        7.74       11.38      8.59 o 
  -7   6   9        7.39        5.27      8.45 o 
  -6   6   9        0.19        2.56      3.53 o 
  -5   6   9        0.24        6.24      4.15 o 
  -4   6   9        2.17        2.28      4.29 o 
  -3   6   9        0.13        0.13      2.38 o 
  -2   6   9       11.50        4.92      7.98 o 
  -1   6   9       12.51        5.86      6.73 o 
   0   6   9       23.91       17.68      4.63 o 
   1   6   9        0.66       -3.15      3.86 o 
  -8   7   9        3.89        2.57      3.14 o 
  -7   7   9       12.81       10.09      5.79 o 
  -6   7   9       47.45       49.64     13.91 o 
  -5   7   9       20.40       18.57      4.24 o 
  -4   7   9        8.82       14.72      7.60 o 
  -3   7   9        0.00        2.16      5.76 o 
  -2   7   9        2.41        6.93      8.66 o 
  -1   7   9       21.97       33.63     71.82 o 
   0   7   9       24.59       20.20      3.84 o 
  -8   8   9        1.97        3.16      3.55 o 
  -7   8   9       14.12       18.62      5.65 o 
  -6   8   9        0.11       -1.93      4.07 o 
  -5   8   9        0.60        2.87      3.72 o 
  -4   8   9        0.02        7.26      6.45 o 
  -3   8   9        0.15       -4.55      4.55 o 
  -2   8   9       22.22       15.91      4.58 o 
  -1   8   9        9.68        0.76      3.24 o 
   0   8   9        6.26        2.19      6.93 o 
  -6   9   9        1.22       -3.42      3.42 o 
  -5   9   9       13.12        5.10      3.64 o 
  -4   9   9        5.27        0.66      3.67 o 
  -3   9   9       10.69       11.46      4.97 o 
  -2   9   9        1.87       -1.00      2.39 o 
  -1   9   9        0.96        3.06      1.75 o 
  -4  10   9       14.70       12.66      3.39 o 
  -8   0  10       61.76       53.34      7.31 o 
  -7   0  10        1.86        4.07      3.42 o 
  -6   0  10       38.59       24.32      5.46 o 
  -5   0  10       17.96        2.73      5.75 o 
  -4   0  10        1.68       -1.19      6.07 o 
  -3   0  10        0.41        0.09      6.64 o 
  -2   0  10       21.81       20.27      4.39 o 
  -1   0  10       99.92       86.97      6.05 o 
  -8   1  10        3.22        8.51     10.85 o 
  -7   1  10        8.06        5.92      8.35 o 
  -6   1  10       13.28        6.35      7.18 o 
  -5   1  10       19.28       10.10      3.91 o 
  -4   1  10        0.27        4.33      3.62 o 
  -3   1  10        1.53       -1.36      4.30 o 
  -2   1  10        3.48       -3.80      4.21 o 
  -1   1  10        5.75       -3.24      7.30 o 
  -8   2  10       12.53        8.51      6.90 o 
  -7   2  10        7.18        4.46      3.41 o 
  -6   2  10        0.44       -2.60      2.60 o 
  -5   2  10        0.32        3.83      3.30 o 
  -4   2  10        6.91        8.20      4.37 o 
  -3   2  10        1.31        0.29      3.95 o 
  -2   2  10        1.13        0.91      8.42 o 
  -1   2  10        0.40        6.92      4.40 o 
  -8   3  10        1.34        2.82      4.35 o 
  -7   3  10        0.65        3.10      2.49 o 
  -6   3  10        2.72        0.61      4.46 o 
  -5   3  10        9.54       15.59      4.13 o 
  -4   3  10       44.62       40.73      4.57 o 
  -3   3  10       17.69       17.83      4.43 o 
  -2   3  10        5.18        8.09      5.79 o 
  -1   3  10        1.08       -0.85      4.55 o 
  -7   4  10        1.02       -0.49      3.23 o 
  -6   4  10       10.27       11.76      3.31 o 
  -5   4  10        5.08        5.51      3.56 o 
  -4   4  10        2.60       -1.11      4.18 o 
  -3   4  10       20.08       15.58      5.30 o 
  -2   4  10        7.71        4.76      4.57 o 
  -1   4  10       21.63       24.60      9.39 o 
  -7   5  10        0.68        8.38      2.63 o 
  -6   5  10        2.04        2.36      4.21 o 
  -5   5  10        0.57       -6.29      6.29 o 
  -4   5  10        0.70        4.81      3.48 o 
  -3   5  10        0.09        1.43      4.24 o 
  -2   5  10        5.12        5.09      5.32 o 
  -6   6  10        0.49       -1.59      3.75 o 
  -5   6  10        1.33        3.42      3.37 o 
  -4   6  10       10.97        3.89      3.53 o 
  -3   6  10       12.47       12.32      5.87 o 
                                                 
